# Supplementary material for: Lipidomic Profiling of the Epidermis in a Mouse Model of Dermatitis Reveals Sexual Dimorphism and Changes in Lipid Composition before the Onset of Clinical Disease
Source: Metabolites. 2020 Jul 21;10(7):299. doi: 10.3390/metabo10070299 (PMC7408197; doi:10.3390/metabo10070299)
Supplement: Supplementary file 1 [file metabolites-10-00299-s001.zip]

Archive with 2 entries (2 files):
- Table S1_Transitions for Compositional PC score plot.xlsx
- Table S2_Compiled method for individual analysis of samples.xlsx
