# Supplementary material for: Lipidomic Profiling of the Epidermis in a Mouse Model of Dermatitis Reveals Sexual Dimorphism and Changes in Lipid Composition before the Onset of Clinical Disease
Source: Metabolites. 2020 Jul 21;10(7):299. doi: 10.3390/metabo10070299 (PMC7408197; doi:10.3390/metabo10070299)
Supplement: Supplementary file 1 [file metabolites-10-00299-s001.zip › Table S1_Transitions for Compositional PC score plot.xlsx]

## Sheet: Sheet1
List of transitions driving the separation of samples in the compositional PC score plot in Figure 1
Transition	CPC-1	CPC-2	Class
685 -> 427.996	0.305238	0.00405631	Glycerolipid
629 -> 443.996	0.303507	0.00222898	Phospholipid
555 -> 369.996	0.302535	0.00766941	Phospholipid
683 -> 425.996	0.302437	0.00136426	Glycerolipid
903 -> 625.996	0.301905	0.00224139	Phospholipid
643 -> 457.996	0.301876	0.00146851	Phospholipid
729 -> 549.996	0.301834	0.00115415	Sphingolipids
653 -> 467.996	0.30155	0.00179575	Phospholipid
790.5 -> 605.996	0.301216	0.00148725	Phospholipid
875.5999756 -> 264.2967812	0.301151	0.0122417	Sphingolipids
812.5 -> 627.996	0.301143	0.00127564	Phospholipid
775 -> 501.996	0.301108	0.00042277	Glycerolipid
701 -> 427.996	0.301053	0.00266496	Glycerolipid
789.5 -> 604.996	0.30098	0.00141355	Phospholipid
637 -> 451.996	0.300974	0.00218762	Phospholipid
479 -> 205.996	0.300738	0.00157029	Glycerolipid
906.5 -> 629.996	0.300702	0.0013149	Phospholipid
679 -> 493.996	0.300668	0.00196303	Phospholipid
882.5 -> 605.996	0.300563	0.00129179	Phospholipid
553 -> 295.996	0.300517	1.09338e-07	Glycerolipid
701 -> 443.996	0.300481	0.00512312	Glycerolipid
463 -> 291.996	0.300451	0.00188165	Sphingolipids
816.5 -> 631.996	0.300436	0.00190532	Phospholipid
846.5 -> 661.996	0.30037	0.00176608	Phospholipid
476 -> 195.996	0.300348	0.000923373	Phospholipid
814.5 -> 629.996	0.30032	0.00152528	Phospholipid
687 -> 501.996	0.300242	0.00158041	Phospholipid
904 -> 626.996	0.300223	0.00143749	Phospholipid
477 -> 335.996	0.300199	0.0021797	Phospholipid
844.5 -> 659.996	0.300165	0.00183018	Phospholipid
790 -> 604.996	0.300156	0.00174655	Phospholipid
454 -> 274.996	0.299803	0.000351845	Sphingolipids
840 -> 660.996	0.299672	0.00142567	Sphingolipids
599 -> 413.996	0.299649	0.00328586	Phospholipid
467 -> 281.996	0.299454	0.00872797	Phospholipid
450 -> 195.996	0.299441	0.00220905	Phospholipid
689 -> 547.996	0.299426	0.00168161	Phospholipid
762.5 -> 577.996	0.299338	0.00246039	Phospholipid
421 -> 235.996	0.299177	0.00357494	Phospholipid
904.5 -> 627.996	0.299158	0.00178074	Phospholipid
511 -> 325.996	0.299142	0.00209473	Phospholipid
788.2000122 -> 602.996	0.298986	0.00306207	Phospholipid
789 -> 603.996	0.298662	0.00187222	Phospholipid
791.5 -> 606.996	0.298393	0.00257015	Phospholipid
760.5 -> 575.996	0.298333	0.0034507	Phospholipid
877.7000122 -> 266.3944375	0.298295	0.00400269	Sphingolipids
535 -> 263.996	0.29819	0.00196516	Sphingolipids/Glycerolipid
493 -> 235.996	0.298052	0.00300647	Glycerolipid
883.5 -> 606.996	0.298049	0.00294273	Phospholipid
427 -> 368.996	0.298044	0.00359211	Cholesterol Ester
453 -> 311.996	0.297952	0.0025392	Phospholipid
854.5 -> 577.996	0.297736	0.00293547	Phospholipid
836.5 -> 651.996	0.297644	0.00245362	Phospholipid
500 -> 228.996	0.297601	0.00230417	Glycerolipid
463 -> 277.996	0.297553	0.00463938	Phospholipid
452 -> 195.996	0.297311	0.00173702	Phospholipid
905.5 -> 628.996	0.297074	0.00256805	Phospholipid
609 -> 335.996	0.296764	0.0011086	Glycerolipid
875.5 -> 690.996	0.296634	0.00382877	Phospholipid
881.5 -> 604.996	0.296511	0.00247634	Phospholipid
431 -> 245.996	0.296469	0.00360768	Phospholipid
702.5 -> 561.996	0.296375	0.00122924	Phospholipid
872.5 -> 687.996	0.296233	0.00146454	Phospholipid
480 -> 195.996	0.296201	0.00394903	Phospholipid
627 -> 353.996	0.295797	0.00250447	Glycerolipid
536 -> 278.996	0.295674	0.000973032	Glycerolipid
431 -> 159.996	0.295521	0.00266213	Glycerolipid
417 -> 119.996	0.295435	0.00349299	Glycerolipid
875.0999756 -> 264.2967812	0.295287	0.0129394	Sphingolipids
436 -> 195.996	0.295215	0.00367982	Phospholipid
873.7000122 -> 264.2967812	0.295115	0.018051	Sphingolipids
747.5 -> 606.996	0.294803	0.00112494	Phospholipid
715 -> 573.996	0.294471	0.000876584	Phospholipid
731 -> 435.996	0.294234	5.83713e-07	Glycerolipid
876 -> 84.996	0.29303	1.52298e-05	Acylcarnitine
901.5 -> 266.3944375	0.292826	0.00665426	Sphingolipids
542 -> 264.996	0.292709	0.00109202	Phospholipid
590 -> 294.996	0.29267	0.00329329	Glycerolipid
880.5 -> 603.996	0.292666	0.00107763	Phospholipid
876.5 -> 599.996	0.291979	0.000304859	Phospholipid
874.5 -> 689.996	0.291539	0.00118149	Phospholipid
459 -> 195.996	0.291255	0.00535299	Phospholipid
577 -> 281.996	0.291017	0.000897689	Sphingolipids
758.5 -> 617.996	0.290519	0.00109154	Phospholipid
464 -> 195.996	0.290512	0.00711522	Phospholipid
631 -> 335.996	0.290387	0.000899272	Glycerolipid
466 -> 170.996	0.289882	0.000479594	Glycerolipid
719.5 -> 578.996	0.289838	0.00127717	Phospholipid
851 -> 84.996	0.289793	0.00335984	Acylcarnitine
553 -> 279.996	0.289622	0.00518144	Glycerolipid
418 -> 118.996	0.289284	0.0191713	Glycerolipid
759 -> 501.996	0.289186	0.00056379	Glycerolipid
410 -> 114.996	0.288989	0.0012463	Glycerolipid
730.5 -> 589.996	0.288554	0.00240914	Phospholipid
481 -> 339.996	0.288225	0.00733091	Phospholipid
852.5 -> 575.996	0.288166	1.99103e-05	Phospholipid
849.5 -> 550.996	0.28785	0.00838503	Glycerolipid
447 -> 169.996	0.28747	0.00395453	Phospholipid
741 -> 599.996	0.286564	0.000493241	Phospholipid
423 -> 237.996	0.286045	0.000222193	Phospholipid
793 -> 651.996	0.286016	0.0030012	Phospholipid
875 -> 577.996	0.285788	0.0234316	Glycerolipid
464 -> 291.996	0.28555	0.00273491	Sphingolipids
875.5 -> 576.996	0.285382	0.0219442	Glycerolipid
433 -> 133.996	0.285338	0.013235	Glycerolipid
790 -> 648.996	0.285156	0.00105643	Phospholipid
876.5 -> 577.996	0.284404	0.0115525	Glycerolipid
892 -> 596.996	0.284332	0.000190794	Glycerolipid
877 -> 599.996	0.284012	0.000384803	Phospholipid
404 -> 368.996	0.283839	0.000690147	Cholesterol Ester
876 -> 574.996	0.283813	0.0200375	Glycerolipid
479 -> 337.996	0.28381	0.000537741	Phospholipid
654 -> 408.996	0.283645	0.00281365	Glycerolipid
770.5 -> 629.996	0.283412	0.000501719	Phospholipid
409 -> 131.996	0.283149	0.010887	Phospholipid
746.5 -> 605.996	0.282401	5.0982e-05	Phospholipid
850.5 -> 551.996	0.28224	0.00415804	Glycerolipid
746 -> 604.996	0.282146	0.000129823	Phospholipid
878.5 -> 601.996	0.281645	0.000391782	Phospholipid
420 -> 96.996	0.28155	0.00422208	Glycerolipid
769.5 -> 628.996	0.281488	9.02882e-08	Phospholipid
433 -> 161.996	0.281289	6.05482e-07	Glycerolipid
874.5 -> 575.996	0.281089	0.0281097	Glycerolipid
877.5 -> 578.996	0.28108	0.0066076	Glycerolipid
412 -> 116.996	0.280996	0.00630612	Glycerolipid
769 -> 627.996	0.28021	1.18245e-05	Phospholipid
432 -> 112.996	0.279561	0.0249324	Glycerolipid
554 -> 368.996	0.278964	0.00124306	Phospholipid/Cholesterol Ester
718.5 -> 577.996	0.278708	2.14935e-05	Phospholipid
716.5 -> 575.996	0.278379	0.00110077	Phospholipid
420 -> 98.996	0.278103	0.00335312	Glycerolipid
902 -> 604.996	0.277429	0.021478	Glycerolipid
732 -> 546.996	0.277372	0.000118468	Phospholipid
416 -> 118.996	0.27694	0.000813753	Glycerolipid
874 -> 576.996	0.276736	0.0291521	Glycerolipid
901.5 -> 602.996	0.276675	0.0216791	Glycerolipid
446 -> 174.996	0.27665	0.00917587	Glycerolipid
446 -> 148.996	0.276626	0.0208563	Glycerolipid
900.5 -> 601.996	0.275791	0.0240595	Glycerolipid
418 -> 96.996	0.275295	0.0106005	Glycerolipid
902 -> 600.996	0.274916	0.0222327	Glycerolipid
744 -> 602.996	0.274851	0.00166286	Phospholipid
502 -> 208.996	0.274468	0.000982885	Glycerolipid
717 -> 575.996	0.273655	0.00082388	Phospholipid
418 -> 98.996	0.273222	0.00589559	Glycerolipid
901 -> 601.996	0.272939	0.0269787	Glycerolipid
930 -> 602.996	0.272692	0.0221787	Glycerolipid
468 -> 194.996	0.272652	2.10914e-05	Glycerolipid
766.5 -> 625.996	0.27249	0.00295202	Phospholipid
745 -> 603.996	0.272326	0.00156842	Phospholipid
873.5 -> 574.996	0.271752	0.0337177	Glycerolipid
900.7999878 -> 266.3944375	0.271174	0.00892943	Sphingolipids
845 -> 84.996	0.270735	0.0159773	Acylcarnitine
848.5 -> 549.996	0.270681	0.00363481	Glycerolipid
652 -> 406.996	0.270185	0.00101499	Glycerolipid
745.5 -> 604.996	0.269738	0.00103316	Phospholipid
873 -> 575.996	0.269265	0.0390615	Glycerolipid
480 -> 338.996	0.269179	0.00532383	Phospholipid
416 -> 138.996	0.268891	0.00157337	Phospholipid
418 -> 140.996	0.268364	0.00021119	Phospholipid
627 -> 369.996	0.268231	0.00641675	Glycerolipid
846 -> 548.996	0.268171	0.00745455	Glycerolipid
903.5999756 -> 604.996	0.267363	0.0091686	Glycerolipid
872 -> 574.996	0.266569	0.0315426	Glycerolipid
902.5999756 -> 603.996	0.266553	0.0174523	Glycerolipid
851.5 -> 552.996	0.266482	0.000432045	Glycerolipid
900 -> 598.996	0.266362	0.0341044	Glycerolipid
900 -> 600.996	0.265554	0.0348343	Glycerolipid
434 -> 134.996	0.265279	0.000525979	Glycerolipid
743.5 -> 602.996	0.264737	0.0042922	Phospholipid
432 -> 132.996	0.264193	0.00011163	Glycerolipid
843 -> 571.996	0.264056	0.0029153	Glycerolipid
903 -> 603.996	0.263682	0.0170311	Glycerolipid
764 -> 622.996	0.26365	0.000369102	Phospholipid
899 -> 601.996	0.261915	0.0387076	Glycerolipid
899.5 -> 600.996	0.261684	0.0345482	Glycerolipid
872.5 -> 573.996	0.261019	0.0261225	Glycerolipid
415 -> 119.996	0.260581	0.000273777	Glycerolipid
875 -> 601.996	0.260411	0.0455095	Glycerolipid
899 -> 599.996	0.259774	0.0373649	Glycerolipid
468 -> 282.996	0.259283	0.000295867	Phospholipid
409 -> 115.996	0.258963	0.0101164	Glycerolipid
458 -> 164.996	0.25867	0.00620173	Glycerolipid
435 -> 135.996	0.258338	0.0460904	Glycerolipid
898.5 -> 599.996	0.257562	0.0367561	Glycerolipid
873 -> 573.996	0.256523	0.0341215	Glycerolipid
416 -> 96.996	0.255796	0.0364512	Glycerolipid
740.5 -> 599.996	0.255498	0.000169392	Phospholipid
871 -> 573.996	0.255424	0.0234543	Glycerolipid
874 -> 600.996	0.254179	0.0526223	Glycerolipid
742.5 -> 601.996	0.253185	0.0117014	Phospholipid
420 -> 94.996	0.253165	0.0212365	Glycerolipid
717.2000122 -> 575.996	0.252532	0.00159781	Phospholipid
898 -> 600.996	0.252477	0.0381227	Glycerolipid
744.5 -> 603.996	0.252407	0.00470066	Phospholipid
851 -> 577.996	0.252039	0.0196418	Glycerolipid
404 -> 110.996	0.25174	0.00168881	Glycerolipid
732 -> 436.996	0.251718	0.0209354	Glycerolipid
432 -> 110.996	0.249757	0.000187656	Glycerolipid
414 -> 94.996	0.249588	0.0251674	Glycerolipid
768.5 -> 627.996	0.249371	0.00110873	Phospholipid
878.5 -> 579.996	0.24908	0.000358953	Glycerolipid
654 -> 468.996	0.24861	0.00543131	Phospholipid
873 -> 599.996	0.248603	0.0575614	Glycerolipid
418 -> 122.996	0.248514	0.00459773	Glycerolipid
898 -> 598.996	0.247453	0.0430713	Glycerolipid
433 -> 135.996	0.244832	0.000143478	Glycerolipid
484 -> 238.996	0.244177	0.0287408	Glycerolipid
408 -> 88.996	0.244125	0.00676675	Glycerolipid
432 -> 106.996	0.243543	0.000737054	Glycerolipid
416 -> 122.996	0.243436	0.00191443	Glycerolipid
872 -> 598.996	0.240729	0.0630603	Glycerolipid
432 -> 134.996	0.240659	0.000427943	Glycerolipid
897 -> 599.996	0.239454	0.0467762	Glycerolipid
433 -> 107.996	0.23861	0.0257349	Glycerolipid
430 -> 108.996	0.236506	0.0267394	Glycerolipid
562 -> 262.996	0.23635	0.00875168	Glycerolipid
845 -> 547.996	0.23409	0.00307513	Glycerolipid
432 -> 160.996	0.231354	0.00186481	Glycerolipid
482 -> 340.996	0.226498	0.0289987	Phospholipid
454 -> 158.996	0.224937	0.0025997	Glycerolipid
870 -> 572.996	0.224394	0.00825171	Glycerolipid
591 -> 295.996	0.222301	0.0200374	Glycerolipid
896 -> 598.996	0.219837	0.0255621	Glycerolipid
897 -> 597.996	0.218592	0.0225113	Glycerolipid
452 -> 132.996	0.214223	0.0294046	Glycerolipid
404 -> 106.996	0.211651	0.0414316	Glycerolipid
734 -> 436.996	0.2112	0.000342071	Glycerolipid
448 -> 150.996	0.20983	0.0446308	Glycerolipid
871 -> 597.996	0.209805	0.0748922	Glycerolipid
708 -> 434.996	0.209555	0.0390113	Glycerolipid
890.7000122 -> 263.996	0.209263	0.000716836	Sphingolipids
715 -> 529.996	0.207131	0.0332504	Phospholipid
410 -> 88.996	0.204354	0.0546276	Glycerolipid
414 -> 118.996	0.203851	0.00728551	Glycerolipid
819 -> 545.996	0.202941	0.0378729	Glycerolipid
846.5 -> 547.996	0.201165	0.00467827	Glycerolipid
925 -> 651.996	0.199055	0.00272622	Glycerolipid
862 -> 588.996	0.198333	0.0307746	Glycerolipid
735 -> 437.996	0.196577	0.0161361	Glycerolipid
453 -> 155.996	0.195115	0.00352116	Glycerolipid
847 -> 547.996	0.194951	0.0162852	Glycerolipid
896.5 -> 597.996	0.193907	0.0123369	Glycerolipid
422 -> 100.996	0.187403	0.0534636	Glycerolipid
416 -> 116.996	0.187301	0.0597642	Glycerolipid
862.7000122 -> 263.996	0.186653	0.00114456	Sphingolipids
474 -> 152.996	0.185381	0.0625301	Glycerolipid
847 -> 573.996	0.184979	0.0966806	Glycerolipid
567 -> 269.996	0.183813	0.0766624	Glycerolipid
424 -> 98.996	0.183634	0.0535268	Glycerolipid
593 -> 295.996	0.178006	0.000452989	Glycerolipid
615 -> 317.996	0.174963	1.63626e-05	Glycerolipid
840.9000244 -> 263.996	0.170732	0.00338427	Sphingolipids
586 -> 312.996	0.170626	0.0132944	Glycerolipid
434 -> 114.996	0.169589	0.0878712	Glycerolipid
458 -> 136.996	0.167535	0.0709001	Glycerolipid
595 -> 295.996	0.16727	0.0238946	Glycerolipid
676 -> 264.2967812	0.16679	0.00174464	Sphingolipids
921 -> 647.996	0.166129	0.000398889	Glycerolipid
842.9000244 -> 263.996	0.165667	0.000925303	Sphingolipids
579 -> 279.996	0.165399	0.0515836	Glycerolipid
617 -> 319.996	0.165146	0.00884457	Glycerolipid
946.7999878 -> 263.996	0.162756	0.00323336	Sphingolipids
458 -> 132.996	0.161454	0.062209	Glycerolipid
681 -> 495.996	0.158348	0.000823439	Phospholipid
895 -> 597.996	0.157677	0.0168064	Glycerolipid
812 -> 263.996	0.157188	0.00188068	Sphingolipids
904.5999756 -> 605.996	0.155408	0.000112401	Glycerolipid
810 -> 263.996	0.154513	0.000202822	Sphingolipids
594 -> 264.2967812	0.154472	0.0124331	Sphingolipids
972.9000244 -> 263.996	0.153874	0.000151418	Sphingolipids
838.9000244 -> 263.996	0.151851	9.6576e-05	Sphingolipids
414 -> 88.996	0.151523	0.0667349	Glycerolipid
1000.900024 -> 263.996	0.150751	3.7269e-05	Sphingolipids
577 -> 279.996	0.150257	0.045327	Glycerolipid
1002.900024 -> 263.996	0.150246	8.29561e-05	Sphingolipids
619 -> 319.996	0.150107	0.0487601	Glycerolipid
453 -> 127.996	0.149001	0.0554202	Glycerolipid
614 -> 264.2967812	0.148757	0.00171572	Sphingolipids
537 -> 239.996	0.148174	0.0014483	Glycerolipid
568 -> 270.996	0.147342	0.0766369	Glycerolipid
480 -> 154.996	0.146202	0.0752263	Glycerolipid
417 -> 97.996	0.14421	0.0875603	Glycerolipid
662 -> 340.996	0.143273	0.0596222	Glycerolipid
538 -> 262.3944375	0.142682	0.000195195	Sphingolipids
599 -> 301.996	0.141995	0.0613993	Glycerolipid
578 -> 280.996	0.141544	0.0645379	Glycerolipid
664 -> 264.2967812	0.141321	0.0173872	Sphingolipids
646 -> 264.2967812	0.140982	0.00395746	Sphingolipids
680 -> 494.996	0.140904	0.00256429	Phospholipid
607 -> 281.996	0.14029	0.080844	Sphingolipids/Glycerolipid
820 -> 522.996	0.140074	0.00318092	Glycerolipid
968 -> 282.1952187	0.13861	0.00134161	Sphingolipids
633 -> 335.996	0.138434	0.0274366	Glycerolipid
534.5 -> 297.996	0.138305	0.00114994
498 -> 176.996	0.137937	0.0885624	Glycerolipid
521 -> 223.996	0.13693	0.000707074	Glycerolipid
820 -> 546.996	0.136633	0.130715	Glycerolipid
895 -> 599.996	0.136183	0.0983864	Glycerolipid
974.9000244 -> 265.996	0.135834	0.000830041	Sphingolipids
812 -> 265.996	0.135412	0.00154857	Sphingolipids
548.5999756 -> 274.2967812	0.135226	0.000529724
564 -> 94.996	0.134204	0.0931588	Glycerolipid
597 -> 299.996	0.13256	0.0784272	Glycerolipid
1002.900024 -> 265.996	0.130353	0.00380658	Sphingolipids
427 -> 107.996	0.130263	0.0773379	Glycerolipid
611 -> 84.996	0.129876	0.137907	Acylcarnitine
607 -> 309.996	0.12921	0.0691193	Glycerolipid
540 -> 265.996	0.129166	0.00014281	Sphingolipids
622 -> 264.2967812	0.128745	0.000648407	Sphingolipids
638 -> 340.996	0.128171	0.0563445	Glycerolipid
581 -> 281.996	0.127906	0.0683552	Sphingolipids/Glycerolipid
589 -> 289.996	0.126958	0.0791933	Glycerolipid
634 -> 312.996	0.126631	0.0944785	Glycerolipid
658 -> 336.996	0.126402	0.0874875	Glycerolipid
584 -> 264.996	0.125687	0.0826574	Glycerolipid
568 -> 264.2967812	0.125436	0.0306741	Sphingolipids
464 -> 142.996	0.12504	0.088711	Glycerolipid
660 -> 360.996	0.125004	0.0851508	Glycerolipid
445 -> 121.996	0.124804	0.0882044	Glycerolipid
645 -> 347.996	0.124311	0.0812414	Glycerolipid
814 -> 265.996	0.123923	0.00463222	Sphingolipids
553 -> 251.996	0.123803	0.0893529	Glycerolipid
1004.900024 -> 265.996	0.123598	0.00444702	Sphingolipids
634.2999878 -> 312.996	0.123075	0.059153	Glycerolipid
431 -> 107.996	0.122286	0.0895322	Glycerolipid
635 -> 335.996	0.120672	0.0671257	Glycerolipid
864.7000122 -> 265.996	0.120149	0.00655922	Sphingolipids
535 -> 237.996	0.120059	0.00316652	Glycerolipid
651 -> 353.996	0.11986	0.0832441	Glycerolipid
711 -> 413.996	0.119469	0.0864909	Glycerolipid
431 -> 105.996	0.118699	0.0930162	Glycerolipid
431 -> 109.996	0.118435	0.0910458	Glycerolipid
758 -> 282.1952187	0.117797	0.00628514	Sphingolipids
681 -> 379.996	0.11752	0.0922507	Glycerolipid
582 -> 282.996	0.116923	0.0820439	Glycerolipid
619 -> 317.996	0.116182	0.0863175	Glycerolipid
892.7000122 -> 266.3944375	0.115405	0.00425594	Sphingolipids
567 -> 265.996	0.11492	0.0905956	Sphingolipids/Glycerolipid
918.7000122 -> 263.996	0.114772	0.00442304	Sphingolipids
658 -> 338.996	0.114269	0.091798	Glycerolipid
662.2999878 -> 340.996	0.113222	0.00797752	Glycerolipid
441 -> 121.996	0.111737	0.09281	Glycerolipid
564 -> 122.996	0.111358	0.0949867	Glycerolipid
706 -> 406.996	0.110399	0.0372119	Glycerolipid
409 -> 87.996	0.110372	0.100094	Glycerolipid
846 -> 574.996	0.109619	0.121955	Glycerolipid
408 -> 86.996	0.108942	0.100282	Glycerolipid
640 -> 340.996	0.108093	0.0472612	Glycerolipid
564 -> 282.1952187	0.107475	0.0729894	Sphingolipids
682 -> 382.996	0.107423	0.0464739	Glycerolipid
948.7999878 -> 265.996	0.106197	0.018318	Sphingolipids
586 -> 284.996	0.105935	0.100898	Glycerolipid
558 -> 232.996	0.103868	0.110018	Glycerolipid
565 -> 282.1952187	0.101798	0.115957	Sphingolipids
417 -> 117.996	0.10112	0.105289	Glycerolipid
576 -> 282.1952187	0.100554	0.00105604	Sphingolipids
920.7000122 -> 265.996	0.100104	0.00159901	Sphingolipids
496 -> 174.996	0.0991275	0.107342	Glycerolipid
406 -> 148.996	0.0965141	0.0107662	Glycerolipid
959 -> 661.996	0.0961237	0.135477	Glycerolipid
681 -> 407.996	0.095414	0.00571543	Glycerolipid
556 -> 264.2967812	0.0953075	0.000394614	Sphingolipids
713 -> 282.1952187	0.0948851	0.000403132	Sphingolipids
678 -> 264.2967812	0.0946175	0.0246075	Sphingolipids
587 -> 84.996	0.092336	0.238656	Acylcarnitine
637 -> 84.996	0.0920562	0.179659	Acylcarnitine
647 -> 282.1952187	0.0897086	0.0182609	Sphingolipids
466 -> 146.996	0.0889138	0.0347836	Glycerolipid
923 -> 649.996	0.0887961	0.0380212	Glycerolipid
612 -> 338.996	0.0884116	0.0148297	Glycerolipid
703 -> 183.996	0.08836	0.107879	Phospholipid
919 -> 621.996	0.0869064	0.0999812	Glycerolipid
735 -> 435.996	0.0864869	0.0850834	Glycerolipid
480 -> 282.1952187	0.0851215	0.00492858	Sphingolipids
403 -> 83.996	0.0847377	0.107769	Glycerolipid
638 -> 452.996	0.0846683	0.00440002	Phospholipid
565 -> 266.3944375	0.0839497	0.0610789	Sphingolipids/Glycerolipid
871 -> 571.996	0.083881	0.00842292	Glycerolipid
703.7999878 -> 183.996	0.0831255	0.0437696	Phospholipid
482 -> 132.996	0.0827386	0.115815	Glycerolipid
843 -> 183.996	0.0825898	0.0110443	Phospholipid
704.7999878 -> 183.996	0.082547	0.0702854	Phospholipid
704 -> 183.996	0.0820719	0.0783205	Phospholipid
614 -> 88.996	0.0805513	0.149084	Glycerolipid
455 -> 155.996	0.0805309	0.101789	Glycerolipid
654 -> 282.1952187	0.0798095	0.00598224	Sphingolipids
431 -> 133.996	0.079497	0.12349	Glycerolipid
566.2000122 -> 264.2967812	0.0786103	0.0825918	Sphingolipids
643 -> 341.996	0.0780955	0.121782	Glycerolipid
658 -> 84.996	0.0773464	0.258978	Acylcarnitine
779 -> 505.996	0.0769486	0.0651338	Glycerolipid
933 -> 635.996	0.0760728	0.129313	Glycerolipid
444 -> 146.996	0.075703	0.118467	Glycerolipid
725 -> 282.1952187	0.0747061	0.130858	Sphingolipids
839 -> 84.996	0.0746086	0.272419	Acylcarnitine
694 -> 282.1952187	0.0735771	0.0275251	Sphingolipids
736 -> 183.996	0.0724989	0.0035262	Phospholipid
648 -> 264.2967812	0.072218	0.00204356	Sphingolipids
664 -> 336.996	0.0722135	0.0813277	Glycerolipid
557 -> 283.996	0.0721417	0.0577062	Glycerolipid
414 -> 116.996	0.0707878	0.135166	Glycerolipid
734 -> 183.996	0.0705444	0.00670154	Phospholipid
568.5999756 -> 266.3944375	0.0699183	0.0874193	Sphingolipids
502 -> 84.996	0.069911	0.217583	Acylcarnitine
711 -> 84.996	0.0697172	0.207154	Acylcarnitine
858 -> 560.996	0.0695966	0.0819397	Glycerolipid
442 -> 116.996	0.0688682	0.1125	Glycerolipid
789 -> 84.996	0.0687435	0.254673	Acylcarnitine
611 -> 313.996	0.0687383	0.0769862	Glycerolipid
708 -> 408.996	0.0685529	0.0542786	Glycerolipid
415 -> 115.996	0.0683251	0.127977	Glycerolipid
562 -> 264.2967812	0.0682851	0.00844452	Sphingolipids
629 -> 84.996	0.0681103	0.270912	Acylcarnitine
763 -> 84.996	0.0674171	0.257344	Acylcarnitine
731 -> 282.1952187	0.0672132	0.00585736	Sphingolipids
533 -> 84.996	0.0654904	0.147555	Acylcarnitine
504 -> 282.1952187	0.0651738	0.00928033	Sphingolipids
536 -> 264.2967812	0.0647965	0.00503218	Sphingolipids
555 -> 297.996	0.0647835	0.0406951	Glycerolipid
849 -> 501.996	0.0629356	0.0915507	Glycerolipid
586 -> 84.996	0.0628384	0.258789	Acylcarnitine
837 -> 84.996	0.062614	0.183125	Acylcarnitine
639 -> 339.996	0.0624952	0.0713076	Glycerolipid
735 -> 183.996	0.0620774	0.00163774	Phospholipid
713 -> 84.996	0.0619493	0.221175	Acylcarnitine
707 -> 183.996	0.0614298	0.139356	Phospholipid
735.7999878 -> 183.996	0.0603421	0.00164816	Phospholipid
694 -> 264.2967812	0.0595722	0.0145394	Sphingolipids
734.7999878 -> 183.996	0.0591389	0.0105967	Phospholipid
671 -> 84.996	0.0590337	0.280362	Acylcarnitine
618 -> 298.996	0.0586738	0.140645	Glycerolipid
634 -> 108.996	0.0584753	0.166913	Glycerolipid
680 -> 380.996	0.0583284	0.114705	Glycerolipid
622.0999756 -> 264.2967812	0.0581094	0.00125033	Sphingolipids
830 -> 282.1952187	0.0577619	0.00176582	Sphingolipids
924 -> 510.996	0.0575342	0.0693863	Glycerolipid
643.2999878 -> 369.0975625	0.0573555	0.312403	Cholesterol Ester
438 -> 88.996	0.0566607	0.140016	Glycerolipid
564 -> 266.3944375	0.0561792	0.0453547	Sphingolipids
893 -> 595.996	0.0560679	0.0657503	Glycerolipid
512 -> 84.996	0.0558807	0.153618	Acylcarnitine
417 -> 115.996	0.0546956	0.148817	Glycerolipid
908 -> 608.996	0.0541456	0.14856	Glycerolipid
575 -> 84.996	0.0539328	0.31829	Acylcarnitine
601 -> 84.996	0.0538553	0.306189	Acylcarnitine
922.5 -> 600.996	0.0537166	0.000516335
723 -> 84.996	0.0531444	0.237155	Acylcarnitine
941 -> 282.1952187	0.0529547	0.000322167	Sphingolipids
1041 -> 282.1952187	0.0528327	0.0283942	Sphingolipids
872.2999878 -> 550.996	0.0527294	0.0853555	Glycerolipid
870.2999878 -> 548.996	0.0525867	0.0935065	Glycerolipid
602 -> 132.996	0.0525371	0.0943293	Glycerolipid
675 -> 84.996	0.0525003	0.291893	Acylcarnitine
847 -> 575.996	0.0524267	0.169135	Glycerolipid
637 -> 339.996	0.0523082	0.090821	Glycerolipid
559 -> 84.996	0.052012	0.306476	Acylcarnitine
483 -> 133.996	0.0519509	0.0750972	Glycerolipid
943 -> 84.996	0.0516293	0.298027	Acylcarnitine
592 -> 282.1952187	0.0514241	0.0552584	Sphingolipids
899 -> 573.996	0.0512797	0.092708	Glycerolipid
513 -> 84.996	0.0511249	0.273542	Acylcarnitine
1166 -> 84.996	0.050678	0.342175	Acylcarnitine
706.7999878 -> 183.996	0.0502009	0.0376934	Phospholipid
1070 -> 84.996	0.0501461	0.337413	Acylcarnitine
1480 -> 84.996	0.0487295	0.34766	Acylcarnitine
603 -> 84.996	0.048299	0.322999	Acylcarnitine
823.4000244 -> 369.0975625	0.0481913	0.342443	Cholesterol Ester
680 -> 264.2967812	0.0481035	0.0579394	Sphingolipids
439 -> 89.996	0.0480216	0.133259	Glycerolipid
531 -> 84.996	0.0475117	0.00139711	Acylcarnitine
640 -> 338.996	0.0473519	0.0126463	Glycerolipid
519 -> 84.996	0.0467971	0.322102	Acylcarnitine
795.4000244 -> 369.0975625	0.0467525	0.342091	Cholesterol Ester
438 -> 266.3944375	0.0466814	0.0732364	Sphingolipids
825.4000244 -> 369.0975625	0.0466483	0.347967	Cholesterol Ester
606 -> 84.996	0.0465786	0.271061	Acylcarnitine
473 -> 97.996	0.0463882	0.114541	Glycerolipid
439 -> 84.996	0.0462767	0.306553	Acylcarnitine
866 -> 452.996	0.0461194	0.104198	Glycerolipid
898.7999878 -> 303.0975625	0.0460381	0.0709593	Glycerolipid
723.4000244 -> 369.0975625	0.0459957	0.330474	Cholesterol Ester
936 -> 522.996	0.0459924	0.0997639	Glycerolipid
750 -> 84.996	0.0459617	0.304096	Acylcarnitine
591 -> 84.996	0.0457367	0.29955	Acylcarnitine
839.4000244 -> 369.0975625	0.0455863	0.349451	Cholesterol Ester
496.2000122 -> 183.996	0.0450043	0.00378636	Phospholipid
837.4000244 -> 369.0975625	0.0449651	0.343077	Cholesterol Ester
602 -> 84.996	0.0447649	0.302694	Acylcarnitine
809.4000244 -> 369.0975625	0.0447093	0.343906	Cholesterol Ester
797.4000244 -> 369.0975625	0.0445739	0.343634	Cholesterol Ester
909 -> 495.996	0.0441901	0.0923249	Glycerolipid
251 -> 84.996	0.0441071	0.343382	Acylcarnitine
801 -> 84.996	0.043977	0.299328	Acylcarnitine
536 -> 282.1952187	0.0434569	0.0951881	Sphingolipids
556 -> 84.996	0.0430895	0.282042	Acylcarnitine
963 -> 549.996	0.0423365	0.097178	Glycerolipid
933 -> 519.996	0.0421502	0.0974857	Glycerolipid
719.4000244 -> 369.0975625	0.042107	0.345549	Cholesterol Ester
964 -> 550.996	0.0417963	0.109045	Glycerolipid
527 -> 84.996	0.0417662	0.308953	Acylcarnitine
615.2000122 -> 369.0975625	0.0417598	0.352442	Cholesterol Ester
841 -> 427.996	0.0417298	0.0910216	Glycerolipid
926.5 -> 604.996	0.0416802	0.0611261
720 -> 183.996	0.0415448	0.0452792	Phospholipid
638 -> 336.996	0.0412992	0.0506097	Glycerolipid
236 -> 84.996	0.0412543	0.338761	Acylcarnitine
706 -> 183.996	0.0410647	0.00836389	Phospholipid
732 -> 183.996	0.0410356	0.0797717	Phospholipid
842 -> 428.996	0.0407776	0.0546186	Glycerolipid
1021 -> 607.996	0.040698	0.108735	Glycerolipid
459 -> 84.996	0.0405408	0.295762	Acylcarnitine
620 -> 282.1952187	0.0404291	0.0110078	Sphingolipids
413 -> 115.996	0.0404016	0.132161	Glycerolipid
562 -> 148.996	0.0403725	0.151096	Glycerolipid
665.2999878 -> 369.0975625	0.0403687	0.321807	Cholesterol Ester
253 -> 84.996	0.0402699	0.334532	Acylcarnitine
576 -> 84.996	0.040244	0.309691	Acylcarnitine
437 -> 87.996	0.0402239	0.102085	Glycerolipid
587.2000122 -> 369.0975625	0.0400224	0.353519	Cholesterol Ester
721.4000244 -> 369.0975625	0.0399632	0.342961	Cholesterol Ester
544 -> 84.996	0.0398771	0.306417	Acylcarnitine
1042 -> 282.1952187	0.0395178	0.0217444	Sphingolipids
645 -> 195.996	0.0394973	0.107422	DAG
844 -> 183.996	0.0393542	0.0699236	Phospholipid
939 -> 525.996	0.0393541	0.106856	Glycerolipid
209 -> 84.996	0.0392638	0.344761	Acylcarnitine
498 -> 84.996	0.0392622	0.248569	Acylcarnitine/Glycerolipid
717.4000244 -> 369.0975625	0.0391704	0.327253	Cholesterol Ester
540 -> 264.2967812	0.0388903	0.000908162	Sphingolipids
811.4000244 -> 369.0975625	0.0388758	0.351723	Cholesterol Ester
715 -> 84.996	0.0388687	0.331701	Acylcarnitine
966 -> 552.996	0.0388459	0.104602	Glycerolipid
785 -> 371.996	0.0387448	0.107832	Glycerolipid
623 -> 264.2967812	0.0387018	2.96671e-05	Sphingolipids
640 -> 84.996	0.0384554	0.265428	Acylcarnitine
254 -> 84.996	0.0382936	0.317219	Acylcarnitine
1009 -> 595.996	0.0381524	0.110141	Glycerolipid
781.4000244 -> 369.0975625	0.0380118	0.34104	Cholesterol Ester
641.2999878 -> 369.0975625	0.038004	0.351378	Cholesterol Ester
845 -> 431.996	0.0379179	0.108799	Glycerolipid
678.4000244 -> 264.2967812	0.0378546	0.0533692	Sphingolipids
1147 -> 733.996	0.0377956	0.106248	Glycerolipid
475 -> 119.996	0.0375567	0.000787897	Glycerolipid
486 -> 84.996	0.0375243	0.313996	Acylcarnitine
433 -> 105.996	0.0373951	0.107727	Glycerolipid
617 -> 84.996	0.0373542	0.329057	Acylcarnitine
265 -> 84.996	0.0373352	0.344621	Acylcarnitine
755.4000244 -> 369.0975625	0.0371929	0.354359	Cholesterol Ester
516 -> 84.996	0.0371646	0.29248	Acylcarnitine
712 -> 84.996	0.0371478	0.249348	Acylcarnitine
819 -> 521.996	0.0370223	0.0270324	Glycerolipid
701 -> 287.996	0.0369815	0.109054	Glycerolipid
714 -> 195.996	0.0369007	0.105735	DAG
549 -> 84.996	0.0368792	0.299169	Acylcarnitine
555 -> 57.996	0.0368538	0.102123	Glycerolipid
1145 -> 731.996	0.0363919	0.104566	Glycerolipid
457 -> 84.996	0.0363871	0.215249	Acylcarnitine
411 -> 84.996	0.036353	0.292428	Acylcarnitine
496 -> 183.996	0.0361452	0.0157869	Phospholipid
713 -> 299.996	0.0360631	0.0701123	Glycerolipid
757 -> 84.996	0.0359867	0.291863	Acylcarnitine
650.2999878 -> 282.1952187	0.0359369	0.00164512	Sphingolipids
561 -> 84.996	0.0359197	0.314691	Acylcarnitine
1134 -> 720.996	0.0359042	0.109818	Glycerolipid
484 -> 84.996	0.0358496	0.133679	Acylcarnitine
491 -> 84.996	0.0356035	0.328516	Acylcarnitine
497 -> 84.996	0.0355929	0.303948	Acylcarnitine
1131 -> 717.996	0.0355233	0.110513	Glycerolipid
745 -> 183.996	0.0354893	0.00695537	Phospholipid
525 -> 84.996	0.0354646	0.3135	Acylcarnitine
540 -> 84.996	0.0354645	0.296103	Acylcarnitine
469 -> 84.996	0.0354579	0.316518	Acylcarnitine
485 -> 84.996	0.0351545	0.250157	Acylcarnitine
689.4000244 -> 369.0975625	0.034996	0.340883	Cholesterol Ester
473 -> 84.996	0.0349731	0.326896	Acylcarnitine
1031 -> 617.996	0.0346629	0.108324	Glycerolipid
1157 -> 743.996	0.0346044	0.11249	Glycerolipid
744 -> 183.996	0.0345974	0.0500975	Phospholipid
642 -> 84.996	0.0345669	0.282905	Acylcarnitine
394 -> 84.996	0.0344654	0.242832	Acylcarnitine
777 -> 503.996	0.0344605	0.0663951	Glycerolipid
496 -> 84.996	0.0339528	0.28885	Acylcarnitine
468 -> 84.996	0.0339406	0.252376	Acylcarnitine/Glycerolipid
775 -> 427.996	0.0338441	0.085951	Glycerolipid
613.2000122 -> 369.0975625	0.0338405	0.355043	Cholesterol Ester
650 -> 264.2967812	0.0337269	0.00291891	Sphingolipids
722 -> 183.996	0.0337114	0.221158	Phospholipid
843 -> 545.996	0.0336631	0.0781584	Glycerolipid
851 -> 437.996	0.0335672	0.102653	Glycerolipid
627 -> 84.996	0.0334344	0.243039	Acylcarnitine
1068 -> 654.996	0.0333651	0.114029	Glycerolipid
695.4000244 -> 369.0975625	0.0331175	0.331596	Cholesterol Ester
1133 -> 719.996	0.0331136	0.110842	Glycerolipid
666 -> 264.2967812	0.0329739	0.0215087	Sphingolipids
1171 -> 757.996	0.032904	0.10857	Glycerolipid
671.2999878 -> 369.0975625	0.0325908	0.330519	Cholesterol Ester
471 -> 117.996	0.0325675	0.0621749	Glycerolipid
693.4000244 -> 369.0975625	0.032535	0.33225	Cholesterol Ester
541 -> 84.996	0.0325284	0.326673	Acylcarnitine
814 -> 400.996	0.0325108	0.0869309	Glycerolipid
483 -> 84.996	0.0323818	0.29556	Acylcarnitine
814 -> 183.996	0.0323253	0.0164172	Phospholipid
542 -> 44.996	0.0321571	0.123521	Glycerolipid
404 -> 58.996	0.0320582	0.229558	Glycerolipid
923.5 -> 602.996	0.0319017	0.0611198	Glycerolipid
1162 -> 748.996	0.0319002	0.0867297	Glycerolipid
694.2000122 -> 264.2967812	0.0318983	0.00976481	Sphingolipids
555 -> 205.996	0.0318309	0.0602328	Glycerolipid
1197 -> 783.996	0.0318277	0.109559	Glycerolipid
395 -> 84.996	0.0317947	0.315484	Acylcarnitine
493 -> 84.996	0.0317549	0.319008	Acylcarnitine
449 -> 84.996	0.0317316	0.298751	Acylcarnitine
721 -> 183.996	0.0317046	0.111383	Phospholipid
524 -> 183.996	0.0313407	0.014634	Phospholipid
840 -> 426.996	0.0313375	0.100666	Glycerolipid
683 -> 353.996	0.0312718	0.10602	Glycerolipid
566.7000122 -> 266.3944375	0.0312507	0.0535956	Sphingolipids
757 -> 427.996	0.0310791	0.119093	Glycerolipid
703 -> 205.996	0.0310112	0.0639717	Glycerolipid
746 -> 183.996	0.0306854	0.024417	Phospholipid
628 -> 282.1952187	0.0306845	0.00385012	Sphingolipids
243 -> 84.996	0.0306044	0.327461	Acylcarnitine
488 -> 140.996	0.0305105	0.113291	Glycerolipid
1146 -> 732.996	0.0304651	0.106265	Glycerolipid
839 -> 425.996	0.0301718	0.105126	Glycerolipid
727.4000244 -> 369.0975625	0.0300759	0.352965	Cholesterol Ester
763 -> 435.996	0.0300149	0.0930784	Glycerolipid
625 -> 84.996	0.0298259	0.242374	Acylcarnitine
784.7999878 -> 183.996	0.0297187	0.218298	Phospholipid
424.2000122 -> 84.996	0.029574	0.216093	Acylcarnitine
381 -> 84.996	0.0294751	0.330519	Acylcarnitine
1175 -> 761.996	0.0294131	0.0922135	Glycerolipid
813 -> 399.996	0.0294124	0.0654574	Glycerolipid
896.2999878 -> 574.996	0.0293268	0.00272303	Glycerolipid
630 -> 84.996	0.029314	0.281295	Acylcarnitine
431 -> 111.996	0.0292857	0.154641	Glycerolipid
581 -> 84.996	0.0292676	0.283254	Acylcarnitine
389 -> 84.996	0.0292651	0.349321	Acylcarnitine
271 -> 84.996	0.0292594	0.302573	Acylcarnitine
558 -> 282.1952187	0.029061	0.0544118	Sphingolipids
1195 -> 781.996	0.0288014	0.108566	Glycerolipid
525 -> 175.996	0.0287038	0.0672229	Glycerolipid
650 -> 282.1952187	0.0286983	0.000204347	Sphingolipids
542 -> 84.996	0.0285514	0.274289	Acylcarnitine
701 -> 353.996	0.0284825	0.0892628	Glycerolipid
850 -> 436.996	0.0282299	0.0962758	Glycerolipid
699 -> 353.996	0.0280932	0.0800481	Glycerolipid
279 -> 84.996	0.0280225	0.354494	Acylcarnitine
694.4000244 -> 264.2967812	0.0280053	0.00924607	Sphingolipids
358 -> 84.996	0.0279117	0.163745	Acylcarnitine
375 -> 84.996	0.027699	0.346521	Acylcarnitine
622.4000244 -> 264.2967812	0.0276637	1.68628e-06	Sphingolipids
461 -> 105.996	0.0274881	0.0713527	Glycerolipid
509 -> 84.996	0.0274201	0.309791	Acylcarnitine
554.2000122 -> 282.1952187	0.027419	0.000523513	Sphingolipids
553 -> 205.996	0.0273208	0.0930618	Glycerolipid
1119 -> 705.996	0.0273129	0.0699379	Glycerolipid
535 -> 205.996	0.0272761	0.0932717	Glycerolipid
357 -> 84.996	0.0271898	0.307014	Acylcarnitine
638 -> 195.996	0.027089	0.116726	DAG
536 -> 84.996	0.0269068	0.247593	Acylcarnitine
548 -> 106.996	0.0267342	0.0615365	Glycerolipid
597 -> 84.996	0.0262845	0.285829	Acylcarnitine
703 -> 353.996	0.0259642	0.0020371	Glycerolipid
321 -> 84.996	0.0258936	0.352768	Acylcarnitine
719 -> 183.996	0.025452	0.123839	Phospholipid
490 -> 84.996	0.0253583	0.301377	Acylcarnitine
257 -> 84.996	0.0253496	0.350914	Acylcarnitine
704 -> 446.996	0.0252639	0.060947	Glycerolipid
436 -> 84.996	0.0252628	0.248312	Acylcarnitine
773 -> 183.996	0.0251174	0.0832668	Phospholipid
309 -> 84.996	0.0249458	0.31395	Acylcarnitine
520.2000122 -> 183.996	0.0246827	0.00840354	Phospholipid
472 -> 84.996	0.0244976	0.256546	Acylcarnitine
470 -> 84.996	0.0240411	0.254442	Acylcarnitine/Glycerolipid
520 -> 183.996	0.0240139	0.00159903	Phospholipid
624 -> 84.996	0.0239636	0.26345	Acylcarnitine
292 -> 84.996	0.0238103	0.313773	Acylcarnitine
786 -> 183.996	0.0236399	0.226205	Phospholipid
529 -> 115.996	0.023501	0.00750363	Glycerolipid
899.2999878 -> 577.996	0.0232485	0.0795143	Glycerolipid
594 -> 96.996	0.0230026	0.257705	Glycerolipid
424 -> 84.996	0.0229049	0.195838	Acylcarnitine
531 -> 155.996	0.0228708	0.0268999	Glycerolipid
898.4000244 -> 576.996	0.0228674	0.0147536	Glycerolipid
416 -> 68.996	0.0226922	0.166191	Glycerolipid
239 -> 84.996	0.0226046	0.367027	Acylcarnitine
897.5 -> 575.996	0.0225564	0.00872507
580 -> 84.996	0.022513	0.263265	Acylcarnitine
539 -> 84.996	0.0224251	0.331926	Acylcarnitine
325 -> 84.996	0.0224081	0.331907	Acylcarnitine
605 -> 277.996	0.022201	0.121451	Glycerolipid
719.7999878 -> 183.996	0.0220214	0.00356361	Phospholipid
561 -> 282.1952187	0.0219743	0.0720656	Sphingolipids
676 -> 282.1952187	0.0218439	0.00651299	Sphingolipids
329 -> 84.996	0.0218424	0.327492	Acylcarnitine
419 -> 43.996	0.0218413	0.103635	Glycerolipid
477 -> 101.996	0.0217887	0.0539193	Glycerolipid
702 -> 444.996	0.0215874	0.0647114	Glycerolipid
434 -> 84.996	0.0215603	0.152903	Acylcarnitine/Glycerolipid
482 -> 84.996	0.021341	0.204504	Acylcarnitine
537 -> 195.996	0.021276	0.137359	DAG
924.5 -> 603.996	0.0212528	0.0522332	Glycerolipid
704 -> 406.996	0.0212483	0.0573339	Glycerolipid
397 -> 84.996	0.0212416	0.257221	Acylcarnitine
918 -> 282.1952187	0.021111	0.0709783	Sphingolipids
445 -> 117.996	0.0210684	0.00689804	Glycerolipid
333 -> 84.996	0.0209546	0.337531	Acylcarnitine
720.7999878 -> 183.996	0.0208092	0.0388358	Phospholipid
552 -> 282.1952187	0.0207441	0.0805958	Sphingolipids
668 -> 84.996	0.0207291	0.261612	Acylcarnitine
807 -> 282.1952187	0.0204725	0.00258561	Sphingolipids
431 -> 84.996	0.0204628	0.299052	Acylcarnitine
787 -> 183.996	0.0203347	0.210891	Phospholipid
366 -> 84.996	0.0202942	0.254027	Acylcarnitine
352 -> 84.996	0.0202043	0.282329	Acylcarnitine
444 -> 84.996	0.0200938	0.213508	Acylcarnitine
497 -> 183.996	0.0200807	0.0902189	Phospholipid
431 -> 55.996	0.0200109	0.0848478	Glycerolipid
464 -> 84.996	0.0198252	0.278341	Acylcarnitine
249 -> 84.996	0.0198078	0.255466	Acylcarnitine
406 -> 58.996	0.0197168	0.226482	Glycerolipid
1173 -> 759.996	0.019523	0.117612	Glycerolipid
527 -> 57.996	0.0194085	0.106241	Glycerolipid
564 -> 84.996	0.0193892	0.0652675	Acylcarnitine
269 -> 84.996	0.0193517	0.351824	Acylcarnitine
544 -> 183.996	0.0191596	0.0151172	Phospholipid
428.2999878 -> 84.996	0.0190887	0.234727	Acylcarnitine
410 -> 84.996	0.0190439	0.234069	Acylcarnitine/Glycerolipid
1198 -> 784.996	0.0188714	0.109371	Glycerolipid
359 -> 84.996	0.0188163	0.28885	Acylcarnitine
473 -> 115.996	0.0186516	0.00556117	Glycerolipid
650.4000244 -> 264.2967812	0.0185514	0.00118723	Sphingolipids
282 -> 84.996	0.0183033	0.0764624	Acylcarnitine
651 -> 264.2967812	0.0182084	0.0010149	Sphingolipids
786.9000244 -> 183.996	0.0182013	0.210816	Phospholipid
521 -> 183.996	0.0181926	0.031218	Phospholipid
268 -> 84.996	0.0180807	0.269993	Acylcarnitine
594 -> 281.996	0.0180551	0.0111924	Sphingolipids
898.2999878 -> 303.0975625	0.0180523	0.0967557	Glycerolipid
385 -> 84.996	0.0178716	0.245349	Acylcarnitine
494 -> 183.996	0.0176932	0.15544	Phospholipid
699.4000244 -> 369.0975625	0.0176313	0.303225	Cholesterol Ester
429.2999878 -> 84.996	0.0176067	0.20415	Acylcarnitine
538 -> 282.1952187	0.0173822	0.00313151	Sphingolipids
763 -> 183.996	0.0173804	0.00452564	Phospholipid
925.5 -> 603.996	0.0172956	0.0638141
433 -> 84.996	0.0170204	0.065601	Acylcarnitine
408 -> 84.996	0.0167546	0.295677	Acylcarnitine/Glycerolipid
509 -> 282.1952187	0.0167213	0.0182713	Sphingolipids
301 -> 84.996	0.0163153	0.290364	Acylcarnitine
594 -> 84.996	0.0162641	0.292343	Acylcarnitine
648.4000244 -> 264.2967812	0.0162159	0.00123478	Sphingolipids
400 -> 84.996	0.0160813	0.305774	Acylcarnitine
401 -> 84.996	0.0160374	0.291832	Acylcarnitine
1196 -> 782.996	0.015889	0.118449	Glycerolipid
305 -> 84.996	0.0155612	0.355678	Acylcarnitine
746.7999878 -> 183.996	0.0154071	0.00892471	Phospholipid
689.7999878 -> 183.996	0.0153789	0.00909822	Phospholipid
1174 -> 760.996	0.0151055	0.116577	Glycerolipid
401 -> 73.996	0.0149089	0.0327651	Glycerolipid
899.5999756 -> 303.0975625	0.0147833	0.106234	Glycerolipid
697.4000244 -> 369.0975625	0.0147272	0.324355	Cholesterol Ester
353 -> 84.996	0.0144226	0.339643	Acylcarnitine
432 -> 84.996	0.0142273	0.0470555	Acylcarnitine/Glycerolipid
777 -> 279.996	0.0142011	0.00691059	Glycerolipid
787.9000244 -> 183.996	0.0138553	0.214249	Phospholipid
705.7999878 -> 183.996	0.0134435	0.00657893	Phospholipid
433 -> 57.996	0.0134326	0.142136	Glycerolipid
512 -> 42.996	0.0131849	0.181462	Glycerolipid
523 -> 183.996	0.0129564	0.0263336	Phospholipid
335 -> 84.996	0.012799	0.331368	Acylcarnitine
640 -> 282.1952187	0.0127135	0.0297698	Sphingolipids
682 -> 408.996	0.0125972	0.000555217	Glycerolipid
450 -> 94.996	0.0125237	0.248002	Glycerolipid
531 -> 117.996	0.0123811	0.093238	Glycerolipid
372 -> 84.996	0.0123714	0.10398	Acylcarnitine
376 -> 84.996	0.0122546	0.18864	Acylcarnitine
554.2000122 -> 264.2967812	0.0119927	0.000686807	Sphingolipids
733 -> 183.996	0.0118571	0.0240044	Phospholipid
404 -> 84.996	0.0117202	0.241212	Acylcarnitine/Glycerolipid
538 -> 266.3944375	0.0116402	0.0116904	Sphingolipids
788 -> 183.996	0.0115266	0.208535	Phospholipid
296 -> 84.996	0.0114508	0.0554204	Acylcarnitine
782.7999878 -> 183.996	0.0114214	0.17188	Phospholipid
502 -> 174.996	0.0113126	0.024652	Glycerolipid
685 -> 339.996	0.0111162	0.0174196	Glycerolipid
514 -> 100.996	0.0110326	0.132447	Glycerolipid
747 -> 183.996	0.0110002	0.000476139	Phospholipid
697 -> 282.1952187	0.010747	0.00148055	Sphingolipids
648 -> 122.996	0.0106563	0.151559	Glycerolipid
921.5 -> 599.996	0.0105963	0.0304121
522 -> 183.996	0.0103809	0.0089992	Phospholipid
456 -> 84.996	0.0103676	0.0793046	Acylcarnitine
442.2999878 -> 84.996	0.0102886	0.0241965	Acylcarnitine/Glycerolipid
338 -> 84.996	0.0101	0.283186	Acylcarnitine
724 -> 282.1952187	0.0100774	0.0700453	Sphingolipids
540 -> 282.1952187	0.0100418	0.00141041	Sphingolipids
461 -> 115.996	0.0100069	0.00011626	Glycerolipid
472 -> 118.996	0.00975507	0.135482	Glycerolipid
1073 -> 282.1952187	0.00971377	0.0501878	Sphingolipids
407 -> 57.996	0.00960823	0.1025	Glycerolipid
522.2000122 -> 183.996	0.00942816	0.0220597	Phospholipid
426 -> 80.996	0.00928321	0.284603	Glycerolipid
538.2000122 -> 264.2967812	0.00922768	0.000311893	Sphingolipids
990 -> 368.996	0.0091807	0.0706249	Cholesterol Ester
676 -> 150.996	0.00915929	0.0852386	Glycerolipid
528 -> 58.996	0.00906567	0.138132	Glycerolipid
816 -> 183.996	0.00886616	0.029612	Phospholipid
431 -> 81.996	0.0087213	0.123351	Glycerolipid
525 -> 183.996	0.00864623	0.0912283	Phospholipid
610 -> 336.996	0.00848649	0.0270202	Glycerolipid
495 -> 183.996	0.00836654	0.137556	Phospholipid
426.2999878 -> 84.996	0.00811741	0.340823	Acylcarnitine
562 -> 195.996	0.00804113	0.102562	DAG
256 -> 84.996	0.00802868	0.269504	Acylcarnitine
427.3999939 -> 84.996	0.00794844	0.339026	Acylcarnitine
368 -> 84.996	0.00791847	0.14322	Acylcarnitine
692 -> 183.996	0.00779347	0.123696	Phospholipid
788.9000244 -> 183.996	0.00777228	0.187196	Phospholipid
456 -> 70.996	0.00769263	0.122583	Glycerolipid
776 -> 183.996	0.00761285	0.0254628	Phospholipid
815.9000244 -> 183.996	0.0075518	0.0473823	Phospholipid
485 -> 101.996	0.00736706	0.0335452	Glycerolipid
282.1000061 -> 282.1952187	0.00736142	0.0897908	Sphingolipids
431 -> 101.996	0.00703153	0.105388	Glycerolipid
789 -> 183.996	0.00693414	0.170371	Phospholipid
852 -> 282.1952187	0.00692346	0.0629482	Sphingolipids
620 -> 84.996	0.0066434	0.27948	Acylcarnitine
612 -> 312.996	0.00656529	0.0246403	Glycerolipid
714 -> 282.1952187	0.00655045	0.0221832	Sphingolipids
548 -> 194.996	0.00649392	0.159435	Glycerolipid
669.2999878 -> 369.0975625	0.00649241	0.0892604	Cholesterol Ester
482 -> 98.996	0.00647861	0.17086	Glycerolipid
732.7999878 -> 183.996	0.00631137	0.00293441	Phospholipid
542 -> 72.996	0.00620386	0.0353755	Glycerolipid
614 -> 282.1952187	0.00619333	0.025006	Sphingolipids
498 -> 183.996	0.00616838	0.113409	Phospholipid
386 -> 84.996	0.00611117	0.156078	Acylcarnitine
460.2999878 -> 84.996	0.00604699	0.000206888	Acylcarnitine/Glycerolipid
454 -> 98.996	0.00598318	0.156671	Glycerolipid
612 -> 282.1952187	0.00584413	0.000962427	Sphingolipids
498 -> 150.996	0.0058346	0.105203	Glycerolipid
480 -> 96.996	0.00573962	0.196332	Glycerolipid
684 -> 354.996	0.00564011	0.051355	Glycerolipid
404 -> 56.996	0.00562445	0.178895	Glycerolipid
519 -> 183.996	0.00562103	0.125746	Phospholipid
699 -> 369.996	0.0056135	0.0567724	Glycerolipid
568 -> 282.1952187	0.00559388	0.159281	Sphingolipids
982.5999756 -> 303.0975625	0.00554465	0.124072	Glycerolipid
1051 -> 637.996	0.00551082	0.102342	Glycerolipid
580 -> 282.1952187	0.00545406	0.0252461	Sphingolipids
954.9000244 -> 303.0975625	0.00538855	0.123217	Glycerolipid
572 -> 130.996	0.00538737	0.163805	Glycerolipid
805 -> 183.996	0.00537241	0.102514	Phospholipid
570 -> 222.996	0.00528886	0.00260988	Glycerolipid
300.1000061 -> 282.1952187	0.00528508	0.0168556	Sphingolipids
624 -> 154.996	0.00527658	0.153646	Glycerolipid
748 -> 183.996	0.00514247	0.127545	Phospholipid
759.9000244 -> 183.996	0.00511103	0.102786	Phospholipid
940.2999878 -> 303.0975625	0.00508701	0.119327	Glycerolipid
563 -> 84.996	0.00497893	0.209296	Acylcarnitine
671.2999878 -> 303.0975625	0.00493534	0.126524	Glycerolipid
840.2999878 -> 303.0975625	0.00492372	0.126528	Glycerolipid
609 -> 183.996	0.0048747	0.186704	Phospholipid
953.7000122 -> 303.0975625	0.00486672	0.124196	Glycerolipid
482 -> 183.996	0.00476911	0.191462	Phospholipid
718 -> 183.996	0.00467811	0.0620321	Phospholipid
806 -> 183.996	0.00467169	0.0152156	Phospholipid
968.7999878 -> 303.0975625	0.00466924	0.124414	Glycerolipid
966.7000122 -> 303.0975625	0.00466688	0.126939	Glycerolipid
758.7999878 -> 183.996	0.0045912	0.099649	Phospholipid
400 -> 44.996	0.00458778	0.000737638	Glycerolipid
559.2000122 -> 303.0975625	0.00443573	0.124817	Glycerolipid
431 -> 85.996	0.00441674	0.0380117	Glycerolipid
952.7999878 -> 303.0975625	0.00441528	0.125955	Glycerolipid
981 -> 303.0975625	0.00439568	0.124409	Glycerolipid
758 -> 183.996	0.00437268	0.0585028	Phospholipid
699.2999878 -> 303.0975625	0.00432792	0.125009	Glycerolipid
661.2000122 -> 303.0975625	0.00428634	0.127544	Glycerolipid
666.4000244 -> 264.2967812	0.00425342	0.0391524	Sphingolipids
587.4000244 -> 303.0975625	0.00424993	0.129217	Glycerolipid
780 -> 183.996	0.00422985	0.126262	Phospholipid
981.7999878 -> 303.0975625	0.00422517	0.126907	Glycerolipid
314 -> 84.996	0.00416071	0.207804	Acylcarnitine
587 -> 303.0975625	0.00415969	0.128902	Glycerolipid
508 -> 94.996	0.00415452	0.175412	Glycerolipid
429 -> 183.996	0.00411249	0.123871	Phospholipid
453 -> 69.996	0.00411059	0.00403617	Glycerolipid
759 -> 183.996	0.00409432	0.0831156	Phospholipid
667.2999878 -> 369.0975625	0.00408797	0.186616	Cholesterol Ester
967.7999878 -> 303.0975625	0.00407747	0.127247	Glycerolipid
500 -> 114.996	0.00396878	0.00237414	Glycerolipid
807 -> 183.996	0.00393684	0.0281126	Phospholipid
745.5 -> 303.0975625	0.00385619	0.127635	Glycerolipid
940.7000122 -> 303.0975625	0.00383487	0.114635	Glycerolipid
549 -> 183.996	0.00381292	0.125956	Phospholipid
432 -> 102.996	0.00380482	0.108004	Glycerolipid
549 -> 282.1952187	0.00378818	0.00355438	Sphingolipids
454.2999878 -> 84.996	0.00377609	0.0688831	Acylcarnitine
476 -> 118.996	0.00374338	0.022333	Glycerolipid
686 -> 340.996	0.00374078	0.0466654	Glycerolipid
608 -> 183.996	0.00372261	0.197012	Phospholipid
783.4000244 -> 369.0975625	0.00368628	0.105894	Cholesterol Ester
801 -> 183.996	0.00366927	0.0825975	Phospholipid
506 -> 122.996	0.00365852	0.204019	Glycerolipid
1172 -> 758.996	0.00363046	0.117242	Glycerolipid
503 -> 183.996	0.00359628	0.124491	Phospholipid/Glycerolipid
512 -> 70.996	0.00351019	0.101271	Glycerolipid
583.2999878 -> 303.0975625	0.00345754	0.128655	Glycerolipid
538 -> 84.996	0.00342893	0.316469	Acylcarnitine
580 -> 183.996	0.00340259	0.208369	Phospholipid
890 -> 183.996	0.00339873	0.117775	Phospholipid
550 -> 183.996	0.00336068	0.0844174	Phospholipid
585.2000122 -> 303.0975625	0.00332928	0.126561	Glycerolipid
281 -> 84.996	0.00329271	0.259999	Acylcarnitine
691.4000244 -> 369.0975625	0.00325878	0.234222	Cholesterol Ester
928 -> 430.996	0.00324966	0.0555789	Glycerolipid
939.2000122 -> 303.0975625	0.00321665	0.11969	Glycerolipid
498 -> 168.996	0.0031764	0.124406	Glycerolipid
607.4000244 -> 303.0975625	0.00314017	0.128247	Glycerolipid
858 -> 183.996	0.00297075	0.0960063	Phospholipid
752 -> 183.996	0.00295117	0.132442	Phospholipid
790 -> 183.996	0.00288173	0.0561043	Phospholipid
419 -> 69.996	0.0028815	0.0175928	Glycerolipid
797 -> 183.996	0.00268851	0.0633413	Phospholipid
728 -> 183.996	0.0024862	0.110088	Phospholipid
730 -> 183.996	0.00247375	0.193364	Phospholipid
731 -> 183.996	0.0024421	0.0658556	Phospholipid
431 -> 83.996	0.00238255	0.00350592	Glycerolipid
415 -> 84.996	0.00230675	0.0285062	Acylcarnitine
894.5 -> 572.996	0.00229351	0.0285001
907 -> 282.1952187	0.00226092	0.0163369	Sphingolipids
413 -> 57.996	0.00218968	0.0409685	Glycerolipid
760 -> 183.996	0.00218277	0.128298	Phospholipid
811 -> 183.996	0.00197	0.0574509	Phospholipid
578 -> 164.996	0.00193859	0.182849	Glycerolipid
400 -> 42.996	0.00193324	0.275293	Glycerolipid
458 -> 110.996	0.00191588	0.138066	Glycerolipid
414 -> 84.996	0.00187443	0.236152	Acylcarnitine/Glycerolipid
410 -> 56.996	0.00187073	0.185102	Glycerolipid
939.5 -> 303.0975625	0.00183674	0.114719	Glycerolipid
432 -> 104.996	0.00182013	0.151404	Glycerolipid
440 -> 82.996	0.00179223	0.203199	Glycerolipid
818 -> 183.996	0.00177055	0.103139	Phospholipid
813 -> 183.996	0.0017004	0.0418724	Phospholipid
446 -> 70.996	0.00169713	0.160536	Glycerolipid
840 -> 183.996	0.00148486	0.119534	Phospholipid
411 -> 57.996	0.00143841	0.0385951	Glycerolipid
623 -> 291.996	0.00143727	0.189251	Sphingolipids
869 -> 571.996	0.00136894	0.036216	Glycerolipid
432 -> 86.996	0.00135035	0.128596	Glycerolipid
403 -> 57.996	0.00133917	0.0746045	Glycerolipid
405 -> 57.996	0.00130466	0.0558906	Glycerolipid
627 -> 279.996	0.0012901	0.176473	Glycerolipid
756 -> 183.996	0.00128709	0.138241	Phospholipid
578 -> 282.1952187	0.00125579	0.0484357	Sphingolipids
434 -> 106.996	0.00123967	0.13155	Glycerolipid
498 -> 112.996	0.00122894	0.0709249	Glycerolipid
834 -> 183.996	0.00120728	0.0619985	Phospholipid
485 -> 183.996	0.00118497	0.166919	Phospholipid
550 -> 282.1952187	0.00111665	1.79413e-05	Sphingolipids
759 -> 429.996	0.00109647	0.0713519	Glycerolipid
842 -> 183.996	0.00108016	0.110211	Phospholipid
888 -> 183.996	0.00106852	0.104134	Phospholipid
815 -> 183.996	0.00105649	0.0979321	Phospholipid
812 -> 183.996	0.00104984	0.0212527	Phospholipid
462 -> 108.996	0.00104678	0.188255	Glycerolipid
927 -> 282.1952187	0.00104564	0.094835	Sphingolipids
312 -> 84.996	0.000987869	0.144789	Acylcarnitine
470 -> 122.996	0.000939134	0.208423	Glycerolipid
398 -> 84.996	0.000837969	0.272502	Acylcarnitine
817 -> 183.996	0.000827096	0.0051319	Phospholipid
609 -> 279.996	0.000817141	0.163374	Glycerolipid
830 -> 183.996	0.000797023	0.000161868	Phospholipid
413 -> 85.996	0.000775599	0.0959599	Glycerolipid
454 -> 70.996	0.000761769	0.161516	Glycerolipid
524 -> 282.1952187	0.000724784	0.00527565	Sphingolipids
754 -> 183.996	0.000691928	0.151497	Phospholipid
454 -> 96.996	0.000649095	0.161391	Glycerolipid
446 -> 96.996	0.000635139	0.212044	Glycerolipid
824 -> 183.996	0.000604981	0.0232112	Phospholipid
688 -> 342.996	0.000558269	0.0500185	Glycerolipid
743 -> 183.996	0.00053886	0.00110773	Phospholipid
484 -> 98.996	0.000530811	0.134304	Glycerolipid
486 -> 110.996	0.00051304	0.163518	Glycerolipid
768 -> 183.996	0.000508493	0.034629	Phospholipid
433 -> 83.996	0.00048234	0.0876672	Glycerolipid
298 -> 84.996	0.000440239	0.0462374	Acylcarnitine
725.4000244 -> 369.0975625	0.000431126	0.204103	Cholesterol Ester
548 -> 134.996	0.000409045	0.118575	Glycerolipid
794 -> 183.996	0.000405077	0.140493	Phospholipid
757 -> 183.996	0.00033177	0.033463	Phospholipid
494 -> 146.996	0.000265142	0.00682573	Glycerolipid
310 -> 84.996	0.000252238	0.186189	Acylcarnitine
597 -> 282.1952187	0.00025178	9.05897e-05	Sphingolipids
432 -> 82.996	0.000235475	0.122776	Glycerolipid
283 -> 84.996	0.000230977	0.238812	Acylcarnitine
742 -> 183.996	0.000229923	0.0591281	Phospholipid
566.0999756 -> 282.1952187	0.000198262	0.221136	Sphingolipids
520 -> 282.1952187	0.000193911	0.0294309	Sphingolipids
800 -> 183.996	0.000192506	0.0252552	Phospholipid
402 -> 84.996	0.000173005	0.00458104	Acylcarnitine
414.2999878 -> 84.996	0.000166306	0.270155	Acylcarnitine/Glycerolipid
796 -> 183.996	0.000158576	0.097325	Phospholipid
920.4000244 -> 598.996	0.000155001	0.0107498	Glycerolipid
760.7999878 -> 183.996	0.000145239	0.177674	Phospholipid
610 -> 312.996	0.000137549	0.0236855	Glycerolipid
501 -> 115.996	0.00012778	0.136368	Glycerolipid
432 -> 56.996	0.00011932	0.126344	Glycerolipid
550 -> 108.996	9.39063e-05	0.218178	Glycerolipid
611 -> 265.996	8.48901e-05	0.0141488	Sphingolipids/Glycerolipid
804 -> 183.996	8.3969e-05	0.00386328	Phospholipid
619 -> 282.1952187	7.52417e-05	0.00198345	Sphingolipids
472 -> 96.996	7.35553e-05	0.188025	Glycerolipid
446 -> 118.996	6.175e-05	0.159574	Glycerolipid
833 -> 183.996	5.60502e-05	0.0398217	Phospholipid
204 -> 84.996	3.87016e-05	0.205614	Acylcarnitine
508 -> 122.996	3.66124e-05	0.165178	Glycerolipid
596 -> 282.1952187	3.2022e-05	0.00661902	Sphingolipids
633 -> 219.996	2.89018e-05	0.133822	Glycerolipid
761 -> 183.996	2.8427e-05	0.167369	Phospholipid
280 -> 84.996	2.05622e-05	0.155722	Acylcarnitine
761 -> 282.1952187	9.27586e-06	0.0724693	Sphingolipids
591 -> 282.1952187	7.1357e-06	0.0280563	Sphingolipids
717 -> 183.996	3.10849e-06	0.000648944	Phospholipid
832 -> 183.996	2.03063e-06	0.090377	Phospholipid
629 -> 279.996	9.11534e-07	0.0806803	Glycerolipid
761.9000244 -> 183.996	1.02417e-07	0.156052	Phospholipid
