# Supplementary material for: Lipidomic Profiling of the Epidermis in a Mouse Model of Dermatitis Reveals Sexual Dimorphism and Changes in Lipid Composition before the Onset of Clinical Disease
Source: Metabolites. 2020 Jul 21;10(7):299. doi: 10.3390/metabo10070299 (PMC7408197; doi:10.3390/metabo10070299)
Supplement: Supplementary file 1 [file metabolites-10-00299-s001.zip › Table S2_Compiled method for individual analysis of samples.xlsx]

## Sheet: Sheet1
Number	Category	Precursor Ion	Product Ion	Dwell	Fragmentor	Collision Energy	Cell Accelerator Voltage	Polarity
425	Glycerolipid	512	43	20	100	22	7	Positive
501	Glycerolipid	400	43	20	100	22	7	Positive
487	Glycerolipid	419	44	20	100	22	7	Positive
414	Glycerolipid	542	45	20	100	22	7	Positive
500	Glycerolipid	400	45	20	100	22	7	Positive
484	Glycerolipid	431	56	20	100	22	7	Positive
479	Glycerolipid	432	57	20	100	22	7	Positive
492	Glycerolipid	410	57	20	100	22	7	Positive
497	Glycerolipid	404	57	20	100	22	7	Positive
407	Glycerolipid	555	58	20	100	22	7	Positive
421	Glycerolipid	527	58	20	100	22	7	Positive
474	Glycerolipid	433	58	20	100	22	7	Positive
490	Glycerolipid	413	58	20	100	22	7	Positive
491	Glycerolipid	411	58	20	100	22	7	Positive
493	Glycerolipid	407	58	20	100	22	7	Positive
495	Glycerolipid	405	58	20	100	22	7	Positive
498	Glycerolipid	403	58	20	100	22	7	Positive
420	Glycerolipid	528	59	20	100	22	7	Positive
494	Glycerolipid	406	59	20	100	22	7	Positive
496	Glycerolipid	404	59	20	100	22	7	Positive
488	Glycerolipid	416	69	20	100	22	7	Positive
461	Glycerolipid	453	70	20	100	22	7	Positive
486	Glycerolipid	419	70	20	100	22	7	Positive
424	Glycerolipid	512	71	20	100	22	7	Positive
457	Glycerolipid	456	71	20	100	22	7	Positive
460	Glycerolipid	454	71	20	100	22	7	Positive
465	Glycerolipid	446	71	20	100	22	7	Positive
413	Glycerolipid	542	73	20	100	22	7	Positive
499	Glycerolipid	401	74	20	100	22	7	Positive
485	Glycerolipid	426	81	20	100	22	7	Positive
483	Glycerolipid	431	82	20	100	22	7	Positive
467	Glycerolipid	440	83	20	100	22	7	Positive
478	Glycerolipid	432	83	20	100	22	7	Positive
317	Glycerolipid	403	84	20	100	22	7	Positive
473	Glycerolipid	433	84	20	100	22	7	Positive
482	Glycerolipid	431	84	20	100	22	7	Positive
829	Acylcarnitine	1166	85.1	20	100	30	7	Positive
830	Acylcarnitine	1070	85.1	20	100	30	7	Positive
831	Acylcarnitine	943	85.1	20	100	30	7	Positive
832	Acylcarnitine	876	85.1	20	100	30	7	Positive
833	Acylcarnitine	851	85.1	20	100	30	7	Positive
834	Acylcarnitine	845	85.1	20	100	30	7	Positive
836	Acylcarnitine	839	85.1	20	100	30	7	Positive
838	Acylcarnitine	837	85.1	20	100	30	7	Positive
843	Acylcarnitine	801	85.1	20	100	30	7	Positive
846	Acylcarnitine	789	85.1	20	100	30	7	Positive
849	Acylcarnitine	763	85.1	20	100	30	7	Positive
850	Acylcarnitine	757	85.1	20	100	30	7	Positive
852	Acylcarnitine	750	85.1	20	100	30	7	Positive
856	Acylcarnitine	723	85.1	20	100	30	7	Positive
860	Acylcarnitine	715	85.1	20	100	30	7	Positive
861	Acylcarnitine	713	85.1	20	100	30	7	Positive
862	Acylcarnitine	712	85.1	20	100	30	7	Positive
863	Acylcarnitine	711	85.1	20	100	30	7	Positive
870	Acylcarnitine	675	85.1	20	100	30	7	Positive
872	Acylcarnitine	671	85.1	20	100	30	7	Positive
874	Acylcarnitine	668	85.1	20	100	30	7	Positive
877	Acylcarnitine	658	85.1	20	100	30	7	Positive
879	Acylcarnitine	642	85.1	20	100	30	7	Positive
881	Acylcarnitine	640	85.1	20	100	30	7	Positive
882	Acylcarnitine	637	85.1	20	100	30	7	Positive
883	Acylcarnitine	630	85.1	20	100	30	7	Positive
884	Acylcarnitine	629	85.1	20	100	30	7	Positive
885	Acylcarnitine	627	85.1	20	100	30	7	Positive
886	Acylcarnitine	625	85.1	20	100	30	7	Positive
887	Acylcarnitine	624	85.1	20	100	30	7	Positive
888	Acylcarnitine	620	85.1	20	100	30	7	Positive
889	Acylcarnitine	617	85.1	20	100	30	7	Positive
892	Acylcarnitine	611	85.1	20	100	30	7	Positive
893	Acylcarnitine	606	85.1	20	100	30	7	Positive
894	Acylcarnitine	603	85.1	20	100	30	7	Positive
895	Acylcarnitine	602	85.1	20	100	30	7	Positive
896	Acylcarnitine	601	85.1	20	100	30	7	Positive
897	Acylcarnitine	597	85.1	20	100	30	7	Positive
898	Acylcarnitine	594	85.1	20	100	30	7	Positive
899	Acylcarnitine	591	85.1	20	100	30	7	Positive
901	Acylcarnitine	587	85.1	20	100	30	7	Positive
902	Acylcarnitine	586	85.1	20	100	30	7	Positive
903	Acylcarnitine	581	85.1	20	100	30	7	Positive
904	Acylcarnitine	580	85.1	20	100	30	7	Positive
905	Acylcarnitine	576	85.1	20	100	30	7	Positive
906	Acylcarnitine	575	85.1	20	100	30	7	Positive
907	Acylcarnitine	564	85.1	20	100	30	7	Positive
908	Acylcarnitine	563	85.1	20	100	30	7	Positive
909	Acylcarnitine	561	85.1	20	100	30	7	Positive
910	Acylcarnitine	559	85.1	20	100	30	7	Positive
911	Acylcarnitine	556	85.1	20	100	30	7	Positive
912	Acylcarnitine	549	85.1	20	100	30	7	Positive
913	Acylcarnitine	544	85.1	20	100	30	7	Positive
914	Acylcarnitine	542	85.1	20	100	30	7	Positive
915	Acylcarnitine	541	85.1	20	100	30	7	Positive
916	Acylcarnitine	540	85.1	20	100	30	7	Positive
917	Acylcarnitine	539	85.1	20	100	30	7	Positive
918	Acylcarnitine	538	85.1	20	100	30	7	Positive
919	Acylcarnitine	536	85.1	20	100	30	7	Positive
920	Acylcarnitine	533	85.1	20	100	30	7	Positive
921	Acylcarnitine	531	85.1	20	100	30	7	Positive
922	Acylcarnitine	527	85.1	20	100	30	7	Positive
923	Acylcarnitine	525	85.1	20	100	30	7	Positive
924	Acylcarnitine	519	85.1	20	100	30	7	Positive
925	Acylcarnitine	516	85.1	20	100	30	7	Positive
926	Acylcarnitine	513	85.1	20	100	30	7	Positive
927	Acylcarnitine	512	85.1	20	100	30	7	Positive
928	Acylcarnitine	509	85.1	20	100	30	7	Positive
929	Acylcarnitine	502	85.1	20	100	30	7	Positive
930	Acylcarnitine	498	85.1	20	100	30	7	Positive
931	Acylcarnitine	497	85.1	20	100	30	7	Positive
932	Acylcarnitine	496	85.1	20	100	30	7	Positive
933	Acylcarnitine	493	85.1	20	100	30	7	Positive
934	Acylcarnitine	491	85.1	20	100	30	7	Positive
935	Acylcarnitine	490	85.1	20	100	30	7	Positive
936	Acylcarnitine	486	85.1	20	100	30	7	Positive
937	Acylcarnitine	485	85.1	20	100	30	7	Positive
938	Acylcarnitine	484	85.1	20	100	30	7	Positive
939	Acylcarnitine	483	85.1	20	100	30	7	Positive
940	Acylcarnitine	482	85.1	20	100	30	7	Positive
941	Acylcarnitine	473	85.1	20	100	30	7	Positive
942	Acylcarnitine	472	85.1	20	100	30	7	Positive
943	Acylcarnitine	470	85.1	20	100	30	7	Positive
944	Acylcarnitine	469	85.1	20	100	30	7	Positive
945	Acylcarnitine	468	85.1	20	100	30	7	Positive
946	Acylcarnitine	464	85.1	20	100	30	7	Positive
947	Acylcarnitine	460.3	85.1	20	100	30	7	Positive
948	Acylcarnitine	459	85.1	20	100	30	7	Positive
949	Acylcarnitine	457	85.1	20	100	30	7	Positive
950	Acylcarnitine	456	85.1	20	100	30	7	Positive
951	Acylcarnitine	454.3	85.1	20	100	30	7	Positive
952	Acylcarnitine	449	85.1	20	100	30	7	Positive
953	Acylcarnitine	444	85.1	20	100	30	7	Positive
954	Acylcarnitine	442.3	85.1	20	100	30	7	Positive
955	Acylcarnitine	439	85.1	20	100	30	7	Positive
956	Acylcarnitine	436	85.1	20	100	30	7	Positive
957	Acylcarnitine	434	85.1	20	100	30	7	Positive
958	Acylcarnitine	433	85.1	20	100	30	7	Positive
959	Acylcarnitine	432	85.1	20	100	30	7	Positive
960	Acylcarnitine	431	85.1	20	100	30	7	Positive
961	Acylcarnitine	429.3	85.1	20	100	30	7	Positive
962	Acylcarnitine	428.3	85.1	20	100	30	7	Positive
963	Acylcarnitine	427.4	85.1	20	100	30	7	Positive
964	Acylcarnitine	426.3	85.1	20	100	30	7	Positive
965	Acylcarnitine	424.2	85.1	20	100	30	7	Positive
966	Acylcarnitine	424	85.1	20	100	30	7	Positive
967	Acylcarnitine	415	85.1	20	100	30	7	Positive
968	Acylcarnitine	414.3	85.1	20	100	30	7	Positive
969	Acylcarnitine	414	85.1	20	100	30	7	Positive
970	Acylcarnitine	411	85.1	20	100	30	7	Positive
971	Acylcarnitine	410	85.1	20	100	30	7	Positive
972	Acylcarnitine	408	85.1	20	100	30	7	Positive
973	Acylcarnitine	404	85.1	20	100	30	7	Positive
974	Acylcarnitine	402	85.1	20	100	30	7	Positive
975	Acylcarnitine	401	85.1	20	100	30	7	Positive
976	Acylcarnitine	400	85.1	20	100	30	7	Positive
977	Acylcarnitine	398	85.1	20	100	30	7	Positive
978	Acylcarnitine	397	85.1	20	100	30	7	Positive
979	Acylcarnitine	395	85.1	20	100	30	7	Positive
980	Acylcarnitine	394	85.1	20	100	30	7	Positive
981	Acylcarnitine	389	85.1	20	100	30	7	Positive
982	Acylcarnitine	386	85.1	20	100	30	7	Positive
983	Acylcarnitine	385	85.1	20	100	30	7	Positive
984	Acylcarnitine	381	85.1	20	100	30	7	Positive
985	Acylcarnitine	376	85.1	20	100	30	7	Positive
986	Acylcarnitine	375	85.1	20	100	30	7	Positive
987	Acylcarnitine	372	85.1	20	100	30	7	Positive
988	Acylcarnitine	368	85.1	20	100	30	7	Positive
989	Acylcarnitine	366	85.1	20	100	30	7	Positive
990	Acylcarnitine	359	85.1	20	100	30	7	Positive
991	Acylcarnitine	358	85.1	20	100	30	7	Positive
992	Acylcarnitine	357	85.1	20	100	30	7	Positive
993	Acylcarnitine	353	85.1	20	100	30	7	Positive
994	Acylcarnitine	352	85.1	20	100	30	7	Positive
995	Acylcarnitine	338	85.1	20	100	30	7	Positive
996	Acylcarnitine	335	85.1	20	100	30	7	Positive
997	Acylcarnitine	333	85.1	20	100	30	7	Positive
998	Acylcarnitine	329	85.1	20	100	30	7	Positive
999	Acylcarnitine	325	85.1	20	100	30	7	Positive
1000	Acylcarnitine	321	85.1	20	100	30	7	Positive
1001	Acylcarnitine	314	85.1	20	100	30	7	Positive
1002	Acylcarnitine	312	85.1	20	100	30	7	Positive
1003	Acylcarnitine	310	85.1	20	100	30	7	Positive
1004	Acylcarnitine	309	85.1	20	100	30	7	Positive
1005	Acylcarnitine	305	85.1	20	100	30	7	Positive
1006	Acylcarnitine	301	85.1	20	100	30	7	Positive
1007	Acylcarnitine	298	85.1	20	100	30	7	Positive
1008	Acylcarnitine	296	85.1	20	100	30	7	Positive
1009	Acylcarnitine	292	85.1	20	100	30	7	Positive
1010	Acylcarnitine	283	85.1	20	100	30	7	Positive
1011	Acylcarnitine	282	85.1	20	100	30	7	Positive
1012	Acylcarnitine	281	85.1	20	100	30	7	Positive
1013	Acylcarnitine	280	85.1	20	100	30	7	Positive
1014	Acylcarnitine	279	85.1	20	100	30	7	Positive
1015	Acylcarnitine	271	85.1	20	100	30	7	Positive
1016	Acylcarnitine	269	85.1	20	100	30	7	Positive
1017	Acylcarnitine	268	85.1	20	100	30	7	Positive
1018	Acylcarnitine	265	85.1	20	100	30	7	Positive
1019	Acylcarnitine	257	85.1	20	100	30	7	Positive
1020	Acylcarnitine	256	85.1	20	100	30	7	Positive
1021	Acylcarnitine	254	85.1	20	100	30	7	Positive
1022	Acylcarnitine	253	85.1	20	100	30	7	Positive
1023	Acylcarnitine	251	85.1	20	100	30	7	Positive
1024	Acylcarnitine	249	85.1	20	100	30	7	Positive
1025	Acylcarnitine	243	85.1	20	100	30	7	Positive
1026	Acylcarnitine	239	85.1	20	100	30	7	Positive
1027	Acylcarnitine	236	85.1	20	100	30	7	Positive
1028	Acylcarnitine	209	85.1	20	100	30	7	Positive
1029	Acylcarnitine	204	85.1	20	100	30	7	Positive
1030	Acylcarnitine	1480	85.1	20	100	30	7	Positive
481	Glycerolipid	431	86	20	100	22	7	Positive
489	Glycerolipid	413	86	20	100	22	7	Positive
315	Glycerolipid	408	87	20	100	22	7	Positive
477	Glycerolipid	432	87	20	100	22	7	Positive
313	Glycerolipid	409	88	20	100	22	7	Positive
470	Glycerolipid	437	88	20	100	22	7	Positive
310	Glycerolipid	414	89	20	100	22	7	Positive
312	Glycerolipid	410	89	20	100	22	7	Positive
314	Glycerolipid	408	89	20	100	22	7	Positive
393	Glycerolipid	614	89	20	100	22	7	Positive
469	Glycerolipid	438	89	20	100	22	7	Positive
468	Glycerolipid	439	90	20	100	22	7	Positive
296	Glycerolipid	420	95	20	100	22	7	Positive
309	Glycerolipid	414	95	20	100	22	7	Positive
403	Glycerolipid	564	95	20	100	22	7	Positive
427	Glycerolipid	508	95	20	100	22	7	Positive
462	Glycerolipid	450	95	20	100	22	7	Positive
295	Glycerolipid	420	97	20	100	22	7	Positive
299	Glycerolipid	418	97	20	100	22	7	Positive
306	Glycerolipid	416	97	20	100	22	7	Positive
398	Glycerolipid	594	97	20	100	22	7	Positive
443	Glycerolipid	480	97	20	100	22	7	Positive
450	Glycerolipid	472	97	20	100	22	7	Positive
459	Glycerolipid	454	97	20	100	22	7	Positive
464	Glycerolipid	446	97	20	100	22	7	Positive
303	Glycerolipid	417	98	20	100	22	7	Positive
448	Glycerolipid	473	98	20	100	22	7	Positive
292	Glycerolipid	424	99	20	100	22	7	Positive
294	Glycerolipid	420	99	20	100	22	7	Positive
298	Glycerolipid	418	99	20	100	22	7	Positive
439	Glycerolipid	484	99	20	100	22	7	Positive
442	Glycerolipid	482	99	20	100	22	7	Positive
458	Glycerolipid	454	99	20	100	22	7	Positive
293	Glycerolipid	422	101	20	100	22	7	Positive
423	Glycerolipid	514	101	20	100	22	7	Positive
438	Glycerolipid	485	102	20	100	22	7	Positive
444	Glycerolipid	477	102	20	100	22	7	Positive
480	Glycerolipid	431	102	20	100	22	7	Positive
476	Glycerolipid	432	103	20	100	22	7	Positive
475	Glycerolipid	432	105	20	100	22	7	Positive
289	Glycerolipid	431	106	20	100	22	7	Positive
455	Glycerolipid	461	106	20	100	22	7	Positive
472	Glycerolipid	433	106	20	100	22	7	Positive
284	Glycerolipid	432	107	20	100	22	7	Positive
316	Glycerolipid	404	107	20	100	22	7	Positive
412	Glycerolipid	548	107	20	100	22	7	Positive
471	Glycerolipid	434	107	20	100	22	7	Positive
279	Glycerolipid	433	108	20	100	22	7	Positive
288	Glycerolipid	431	108	20	100	22	7	Positive
291	Glycerolipid	427	108	20	100	22	7	Positive
290	Glycerolipid	430	109	20	100	22	7	Positive
387	Glycerolipid	634	109	20	100	22	7	Positive
409	Glycerolipid	550	109	20	100	22	7	Positive
453	Glycerolipid	462	109	20	100	22	7	Positive
287	Glycerolipid	431	110	20	100	22	7	Positive
283	Glycerolipid	432	111	20	100	22	7	Positive
437	Glycerolipid	486	111	20	100	22	7	Positive
456	Glycerolipid	458	111	20	100	22	7	Positive
681	Cholesterol Ester	404	111	20	100	22	7	Positive
286	Glycerolipid	431	112	20	100	22	7	Positive
282	Glycerolipid	432	113	20	100	22	7	Positive
434	Glycerolipid	498	113	20	100	22	7	Positive
276	Glycerolipid	434	115	20	100	22	7	Positive
431	Glycerolipid	500	115	20	100	22	7	Positive
676	Glycerolipid	410	115	20	100	22	7	Positive
302	Glycerolipid	417	116	20	100	22	7	Positive
307	Glycerolipid	415	116	20	100	22	7	Positive
311	Glycerolipid	413	116	20	100	22	7	Positive
419	Glycerolipid	529	116	20	100	22	7	Positive
430	Glycerolipid	501	116	20	100	22	7	Positive
447	Glycerolipid	473	116	20	100	22	7	Positive
454	Glycerolipid	461	116	20	100	22	7	Positive
678	Phospholipid	409	116	20	100	22	7	Positive
272	Glycerolipid	442	117	20	100	22	7	Positive
305	Glycerolipid	416	117	20	100	22	7	Positive
308	Glycerolipid	414	117	20	100	22	7	Positive
675	Glycerolipid	412	117	20	100	22	7	Positive
301	Glycerolipid	417	118	20	100	22	7	Positive
418	Glycerolipid	531	118	20	100	22	7	Positive
451	Glycerolipid	471	118	20	100	22	7	Positive
466	Glycerolipid	445	118	20	100	22	7	Positive
297	Glycerolipid	418	119	20	100	22	7	Positive
304	Glycerolipid	416	119	20	100	22	7	Positive
445	Glycerolipid	476	119	20	100	22	7	Positive
449	Glycerolipid	472	119	20	100	22	7	Positive
463	Glycerolipid	446	119	20	100	22	7	Positive
674	Glycerolipid	414	119	20	100	22	7	Positive
300	Glycerolipid	417	120	20	100	22	7	Positive
446	Glycerolipid	475	120	20	100	22	7	Positive
673	Glycerolipid	415	120	20	100	22	7	Positive
270	Glycerolipid	445	122	20	100	22	7	Positive
273	Glycerolipid	441	122	20	100	22	7	Positive
384	Glycerolipid	648	123	20	100	22	7	Positive
402	Glycerolipid	564	123	20	100	22	7	Positive
426	Glycerolipid	508	123	20	100	22	7	Positive
428	Glycerolipid	506	123	20	100	22	7	Positive
452	Glycerolipid	470	123	20	100	22	7	Positive
670	Phospholipid	418	123	20	100	22	7	Positive
672	Phospholipid	416	123	20	100	22	7	Positive
266	Glycerolipid	453	128	20	100	22	7	Positive
400	Glycerolipid	572	131	20	100	22	7	Positive
677	Glycerolipid	409	132	20	100	22	7	Positive
263	Glycerolipid	458	133	20	100	22	7	Positive
267	Glycerolipid	452	133	20	100	22	7	Positive
281	Glycerolipid	432	133	20	100	22	7	Positive
397	Glycerolipid	602	133	20	100	22	7	Positive
441	Glycerolipid	482	133	20	100	22	7	Positive
278	Glycerolipid	433	134	20	100	22	7	Positive
285	Glycerolipid	431	134	20	100	22	7	Positive
440	Glycerolipid	483	134	20	100	22	7	Positive
275	Glycerolipid	434	135	20	100	22	7	Positive
280	Glycerolipid	432	135	20	100	22	7	Positive
411	Glycerolipid	548	135	20	100	22	7	Positive
274	Glycerolipid	435	136	20	100	22	7	Positive
277	Glycerolipid	433	136	20	100	22	7	Positive
262	Glycerolipid	458	137	20	100	22	7	Positive
671	Glycerolipid	416	139	20	100	22	7	Positive
436	Glycerolipid	488	141	20	100	22	7	Positive
669	Glycerolipid	418	141	20	100	22	7	Positive
261	Glycerolipid	464	143	20	100	22	7	Positive
260	Glycerolipid	466	147	20	100	22	7	Positive
271	Glycerolipid	444	147	20	100	22	7	Positive
435	Glycerolipid	494	147	20	100	22	7	Positive
269	Glycerolipid	446	149	20	100	22	7	Positive
405	Galactosyldiacylglycerol	562	149	20	100	22	7	Positive
679	Glycerolipid	406	149	20	100	22	7	Positive
268	Glycerolipid	448	151	20	100	22	7	Positive
382	Glycerolipid	676	151	20	100	22	7	Positive
433	Glycerolipid	498	151	20	100	22	7	Positive
259	Glycerolipid	474	153	20	100	22	7	Positive
258	Glycerolipid	480	155	20	100	22	7	Positive
391	Glycerolipid	624	155	20	100	22	7	Positive
264	Glycerolipid	455	156	20	100	22	7	Positive
265	Glycerolipid	453	156	20	100	22	7	Positive
417	Glycerolipid	531	156	20	100	22	7	Positive
655	Sphingolipids	454	159	20	100	22	7	Positive
665	Phospholipid	431	160	20	100	22	7	Positive
663	Glycerolipid	432	161	20	100	22	7	Positive
662	Glycerolipid	433	162	20	100	22	7	Positive
399	Glycerolipid	578	165	20	100	22	7	Positive
653	Glycerolipid	458	165	20	100	22	7	Positive
432	Glycerolipid	498	169	20	100	22	7	Positive
659	Phospholipid	447	170	20	100	22	7	Positive
647	Glycerolipid	466	171	20	100	22	7	Positive
257	Glycerolipid	496	175	20	100	22	7	Positive
429	Glycerolipid	502	175	20	100	22	7	Positive
660	Glycerolipid	446	175	20	100	22	7	Positive
422	Glycerolipid	525	176	20	100	22	7	Positive
256	Glycerolipid	498	177	20	100	22	7	Positive
698	Phospholipid	890	184.1	20	100	20	7	Positive
699	Phospholipid	888	184.1	20	100	20	7	Positive
700	Phospholipid	858	184.1	20	100	20	7	Positive
701	Phospholipid	844	184.1	20	100	20	7	Positive
702	Phospholipid	843	184.1	20	100	20	7	Positive
703	Phospholipid	842	184.1	20	100	20	7	Positive
705	Phospholipid	840	184.1	20	100	20	7	Positive
706	Phospholipid	834	184.1	20	100	20	7	Positive
707	Phospholipid	833	184.1	20	100	20	7	Positive
708	Phospholipid	832	184.1	20	100	20	7	Positive
709	Phospholipid	830	184.1	20	100	20	7	Positive
710	Phospholipid	824	184.1	20	100	20	7	Positive
711	Phospholipid	818	184.1	20	100	20	7	Positive
712	Phospholipid	817	184.1	20	100	20	7	Positive
713	Phospholipid	816	184.1	20	100	20	7	Positive
714	Phospholipid	815.9	184.1	20	100	20	7	Positive
715	Phospholipid	815	184.1	20	100	20	7	Positive
716	Phospholipid	814	184.1	20	100	20	7	Positive
717	Phospholipid	813	184.1	20	100	20	7	Positive
718	Phospholipid	812	184.1	20	100	20	7	Positive
719	Phospholipid	811	184.1	20	100	20	7	Positive
720	Phospholipid	807	184.1	20	100	20	7	Positive
721	Phospholipid	806	184.1	20	100	20	7	Positive
722	Phospholipid	805	184.1	20	100	20	7	Positive
723	Phospholipid	804	184.1	20	100	20	7	Positive
724	Phospholipid	801	184.1	20	100	20	7	Positive
725	Phospholipid	800	184.1	20	100	20	7	Positive
726	Phospholipid	797	184.1	20	100	20	7	Positive
727	Phospholipid	796	184.1	20	100	20	7	Positive
728	Phospholipid	794	184.1	20	100	20	7	Positive
729	Phospholipid	790	184.1	20	100	20	7	Positive
730	Phospholipid	789	184.1	20	100	20	7	Positive
731	Phospholipid	788.9	184.1	20	100	20	7	Positive
732	Phospholipid	788	184.1	20	100	20	7	Positive
733	Phospholipid	787.9	184.1	20	100	20	7	Positive
734	Phospholipid	787	184.1	20	100	20	7	Positive
735	Phospholipid	786.9	184.1	20	100	20	7	Positive
736	Phospholipid	786	184.1	20	100	20	7	Positive
737	Phospholipid	784.8	184.1	20	100	20	7	Positive
738	Phospholipid	782.8	184.1	20	100	20	7	Positive
739	Phospholipid	780	184.1	20	100	20	7	Positive
740	Phospholipid	776	184.1	20	100	20	7	Positive
741	Phospholipid	773	184.1	20	100	20	7	Positive
742	Phospholipid	768	184.1	20	100	20	7	Positive
743	Phospholipid	763	184.1	20	100	20	7	Positive
744	Phospholipid	761.9	184.1	20	100	20	7	Positive
745	Phospholipid	761	184.1	20	100	20	7	Positive
746	Phospholipid	760.8	184.1	20	100	20	7	Positive
747	Phospholipid	760	184.1	20	100	20	7	Positive
748	Phospholipid	759.9	184.1	20	100	20	7	Positive
749	Phospholipid	759	184.1	20	100	20	7	Positive
750	Phospholipid	758.8	184.1	20	100	20	7	Positive
751	Phospholipid	758	184.1	20	100	20	7	Positive
752	Phospholipid	757	184.1	20	100	20	7	Positive
753	Phospholipid	756	184.1	20	100	20	7	Positive
754	Phospholipid	754	184.1	20	100	20	7	Positive
755	Phospholipid	752	184.1	20	100	20	7	Positive
756	Phospholipid	748	184.1	20	100	20	7	Positive
757	Phospholipid	747	184.1	20	100	20	7	Positive
758	Phospholipid	746.8	184.1	20	100	20	7	Positive
759	Phospholipid	746	184.1	20	100	20	7	Positive
761	Phospholipid	745	184.1	20	100	20	7	Positive
762	Phospholipid	744	184.1	20	100	20	7	Positive
763	Phospholipid	743	184.1	20	100	20	7	Positive
764	Phospholipid	742	184.1	20	100	20	7	Positive
765	Phospholipid	736	184.1	20	100	20	7	Positive
766	Phospholipid	735.8	184.1	20	100	20	7	Positive
767	Phospholipid	735	184.1	20	100	20	7	Positive
768	Phospholipid	734.8	184.1	20	100	20	7	Positive
769	Phospholipid	734	184.1	20	100	20	7	Positive
770	Phospholipid	733	184.1	20	100	20	7	Positive
771	Phospholipid	732.8	184.1	20	100	20	7	Positive
772	Phospholipid	732	184.1	20	100	20	7	Positive
773	Phospholipid	731	184.1	20	100	20	7	Positive
774	Phospholipid	730	184.1	20	100	20	7	Positive
775	Phospholipid	728	184.1	20	100	20	7	Positive
776	Phospholipid	722	184.1	20	100	20	7	Positive
777	Phospholipid	721	184.1	20	100	20	7	Positive
778	Phospholipid	720.8	184.1	20	100	20	7	Positive
779	Phospholipid	720	184.1	20	100	20	7	Positive
780	Phospholipid	719.8	184.1	20	100	20	7	Positive
781	Phospholipid	719	184.1	20	100	20	7	Positive
782	Phospholipid	718	184.1	20	100	20	7	Positive
783	Phospholipid	717	184.1	20	100	20	7	Positive
784	Phospholipid	707	184.1	20	100	20	7	Positive
785	Phospholipid	706.8	184.1	20	100	20	7	Positive
786	Phospholipid	706	184.1	20	100	20	7	Positive
787	Phospholipid	705.8	184.1	20	100	20	7	Positive
788	Phospholipid	704.8	184.1	20	100	20	7	Positive
789	Phospholipid	704	184.1	20	100	20	7	Positive
790	Phospholipid	703.8	184.1	20	100	20	7	Positive
791	Phospholipid	703	184.1	20	100	20	7	Positive
793	Phospholipid	692	184.1	20	100	20	7	Positive
794	Phospholipid	689.8	184.1	20	100	20	7	Positive
797	Phospholipid	609	184.1	20	100	20	7	Positive
798	Phospholipid	608	184.1	20	100	20	7	Positive
804	Phospholipid	580	184.1	20	100	20	7	Positive
806	Phospholipid	550	184.1	20	100	20	7	Positive
807	Phospholipid	549	184.1	20	100	20	7	Positive
808	Phospholipid	544	184.1	20	100	20	7	Positive
809	Phospholipid	525	184.1	20	100	20	7	Positive
810	Phospholipid	524	184.1	20	100	20	7	Positive
811	Phospholipid	523	184.1	20	100	20	7	Positive
812	Phospholipid	522.2	184.1	20	100	20	7	Positive
813	Phospholipid	522	184.1	20	100	20	7	Positive
814	Phospholipid	521	184.1	20	100	20	7	Positive
815	Phospholipid	520.2	184.1	20	100	20	7	Positive
816	Phospholipid	520	184.1	20	100	20	7	Positive
817	Phospholipid	519	184.1	20	100	20	7	Positive
818	Phospholipid	503	184.1	20	100	20	7	Positive
819	Phospholipid	498	184.1	20	100	20	7	Positive
820	Phospholipid	497	184.1	20	100	20	7	Positive
821	Phospholipid	496.2	184.1	20	100	20	7	Positive
822	Phospholipid	496	184.1	20	100	20	7	Positive
823	Phospholipid	495	184.1	20	100	20	7	Positive
824	Phospholipid	494	184.1	20	100	20	7	Positive
825	Phospholipid	485	184.1	20	100	20	7	Positive
826	Phospholipid	482	184.1	20	100	20	7	Positive
827	Phospholipid	429	184.1	20	100	20	7	Positive
410	Glycerolipid	548	195	20	100	22	7	Positive
645	Phospholipid	468	195	20	100	22	7	Positive
369	Galactosyldiacylglycerol	714	196	20	100	22	7	Positive
385	Galactosyldiacylglycerol	645	196	20	100	22	7	Positive
386	Galactosyldiacylglycerol	638	196	20	100	22	7	Positive
404	Glycerolipid	562	196	20	100	22	7	Positive
415	Galactosyldiacylglycerol	537	196	20	100	22	7	Positive
639	Phospholipid	480	196	20	100	22	7	Positive
643	Phospholipid	476	196	20	100	22	7	Positive
649	Sphingolipids	464	196	20	100	22	7	Positive
652	Phospholipid	459	196	20	100	22	7	Positive
657	Phospholipid	452	196	20	100	22	7	Positive
658	Phospholipid	450	196	20	100	22	7	Positive
661	Phospholipid	436	196	20	100	22	7	Positive
372	Glycerolipid	703	206	20	100	22	7	Positive
406	Glycerolipid	555	206	20	100	22	7	Positive
408	Glycerolipid	553	206	20	100	22	7	Positive
416	Glycerolipid	535	206	20	100	22	7	Positive
641	Phospholipid	479	206	20	100	22	7	Positive
632	Glycerolipid	502	209	20	100	22	7	Positive
388	Glycerolipid	633	220	20	100	22	7	Positive
401	Glycerolipid	570	223	20	100	22	7	Positive
255	Glycerolipid	521	224	20	100	22	7	Positive
633	Glycerolipid	500	229	20	100	22	7	Positive
251	Glycerolipid	558	233	20	100	22	7	Positive
634	Glycerolipid	493	236	20	100	22	7	Positive
668	Phospholipid	421	236	20	100	22	7	Positive
254	Glycerolipid	535	238	20	100	22	7	Positive
667	Phospholipid	423	238	20	100	22	7	Positive
635	Glycerolipid	484	239	20	100	22	7	Positive
253	Glycerolipid	537	240	20	100	22	7	Positive
664	Glycerolipid	431	246	20	100	22	7	Positive
252	Glycerolipid	553	252	20	100	22	7	Positive
114	Sphingolipids	538	262.4	20	100	22	3	Positive
250	Glycerolipid	562	263	20	100	22	7	Positive
5	Sphingolipids	1002.9	264.3	20	100	22	3	Positive
6	Sphingolipids	1000.9	264.3	20	100	22	3	Positive
8	Sphingolipids	972.9	264.3	20	100	22	3	Positive
11	Sphingolipids	946.8	264.3	20	100	22	3	Positive
15	Sphingolipids	918.7	264.3	20	100	22	3	Positive
21	Sphingolipids	890.7	264.3	20	100	22	3	Positive
27	Sphingolipids	862.7	264.3	20	100	22	3	Positive
29	Sphingolipids	842.9	264.3	20	100	22	3	Positive
30	Sphingolipids	840.9	264.3	20	100	22	3	Positive
31	Sphingolipids	838.9	264.3	20	100	22	3	Positive
35	Sphingolipids	812	264.3	20	100	22	3	Positive
36	Sphingolipids	810	264.3	20	100	22	3	Positive
630	Glycerolipid	535	264	20	100	22	7	Positive
23	Sphingolipids	875.6	264.3	20	100	22	3	Positive
24	Sphingolipids	875.1	264.3	20	100	22	3	Positive
25	Sphingolipids	873.7	264.3	20	100	22	3	Positive
46	Sphingolipids	694.4	264.3	20	100	22	3	Positive
47	Sphingolipids	694.2	264.3	20	100	22	3	Positive
49	Sphingolipids	694	264.3	20	100	22	3	Positive
50	Sphingolipids	680	264.3	20	100	22	3	Positive
51	Sphingolipids	678.4	264.3	20	100	22	3	Positive
52	Sphingolipids	678	264.3	20	100	22	3	Positive
54	Sphingolipids	676	264.3	20	100	22	3	Positive
55	Sphingolipids	666.4	264.3	20	100	22	3	Positive
56	Sphingolipids	666	264.3	20	100	22	3	Positive
57	Sphingolipids	664	264.3	20	100	22	3	Positive
59	Sphingolipids	651	264.3	20	100	22	3	Positive
60	Sphingolipids	650.4	264.3	20	100	22	3	Positive
63	Sphingolipids	650	264.3	20	100	22	3	Positive
64	Sphingolipids	648.4	264.3	20	100	22	3	Positive
65	Sphingolipids	648	264.3	20	100	22	3	Positive
67	Sphingolipids	646	264.3	20	100	22	3	Positive
70	Sphingolipids	623	264.3	20	100	22	3	Positive
71	Sphingolipids	622.4	264.3	20	100	22	3	Positive
72	Sphingolipids	622.1	264.3	20	100	22	3	Positive
73	Sphingolipids	622	264.3	20	100	22	3	Positive
77	Sphingolipids	614	264.3	20	100	22	3	Positive
82	Sphingolipids	594	264.3	20	100	22	3	Positive
90	Sphingolipids	568	264.3	20	100	22	3	Positive
92	Sphingolipids	566.2	264.3	20	100	22	3	Positive
98	Sphingolipids	562	264.3	20	100	22	3	Positive
101	Sphingolipids	556	264.3	20	100	22	3	Positive
103	Sphingolipids	554.2	264.3	20	100	22	3	Positive
110	Sphingolipids	540	264.3	20	100	22	3	Positive
111	Sphingolipids	538.2	264.3	20	100	22	3	Positive
116	Sphingolipids	536	264.3	20	100	22	3	Positive
241	Glycerolipid	584	265	20	100	22	7	Positive
628	Phospholipid	542	265	20	100	22	7	Positive
3	Sphingolipids	1004.9	266.4	20	100	22	3	Positive
4	Sphingolipids	1002.9	266.4	20	100	22	3	Positive
7	Sphingolipids	974.9	266.4	20	100	22	3	Positive
10	Sphingolipids	948.8	266.4	20	100	22	3	Positive
14	Sphingolipids	920.7	266.4	20	100	22	3	Positive
26	Sphingolipids	864.7	266.4	20	100	22	3	Positive
33	Sphingolipids	814	266.4	20	100	22	3	Positive
34	Sphingolipids	812	266.4	20	100	22	3	Positive
109	Sphingolipids	540	266.4	20	100	22	3	Positive
249	Glycerolipid	567	266	20	100	22	7	Positive
394	Glycerolipid	611	266	20	100	22	7	Positive
18	Sphingolipids	901.5	266.4	20	100	22	3	Positive
19	Sphingolipids	900.8	266.4	20	100	22	3	Positive
20	Sphingolipids	892.7	266.4	20	100	22	3	Positive
22	Sphingolipids	877.7	266.4	20	100	22	3	Positive
88	Sphingolipids	568.6	266.4	20	100	22	3	Positive
91	Sphingolipids	566.7	266.4	20	100	22	3	Positive
95	Sphingolipids	565	266.4	20	100	22	3	Positive
97	Sphingolipids	564	266.4	20	100	22	3	Positive
113	Sphingolipids	538	266.4	20	100	22	3	Positive
123	Sphingolipids	438	266.4	20	100	22	3	Positive
248	Sphingolipids/Glycerolipid	567	270	20	100	22	7	Positive
247	Glycerolipid	568	271	20	100	22	7	Positive
107	Acylcarnitine	548.6	274.3	20	100	22	3	Positive
654	Glycerolipid	454	275	20	100	22	7	Positive
396	Glycerolipid	605	278	20	100	22	7	Positive
651	Sphingolipids	463	278	20	100	22	7	Positive
629	Glycerolipid	536	279	20	100	22	7	Positive
244	Glycerolipid	579	280	20	100	22	7	Positive
246	Glycerolipid	577	280	20	100	22	7	Positive
364	Glycerolipid	777	280	20	100	22	7	Positive
389	Glycerolipid	629	280	20	100	22	7	Positive
390	Glycerolipid	627	280	20	100	22	7	Positive
395	Glycerolipid	609	280	20	100	22	7	Positive
627	Glycerolipid	553	280	20	100	22	7	Positive
245	Glycerolipid	578	281	20	100	22	7	Positive
81	Sphingolipids	594	282	20	100	22	3	Positive
234	Glycerolipid	607	282	20	100	22	7	Positive
243	Glycerolipid	581	282	20	100	22	7	Positive
621	Sphingolipids	577	282	20	100	22	7	Positive
646	Phospholipid	467	282	20	100	22	7	Positive
1	Sphingolipids	1042	282.2	20	100	22	3	Positive
2	Sphingolipids	1041	282.2	20	100	22	3	Positive
9	Sphingolipids	968	282.2	20	100	22	3	Positive
12	Sphingolipids	941	282.2	20	100	22	3	Positive
13	Sphingolipids	927	282.2	20	100	22	3	Positive
16	Sphingolipids	918	282.2	20	100	22	3	Positive
17	Sphingolipids	907	282.2	20	100	22	3	Positive
28	Sphingolipids	852	282.2	20	100	22	3	Positive
32	Sphingolipids	830	282.2	20	100	22	3	Positive
37	Sphingolipids	807	282.2	20	100	22	3	Positive
38	Sphingolipids	761	282.2	20	100	22	3	Positive
39	Sphingolipids	758	282.2	20	100	22	3	Positive
40	Sphingolipids	731	282.2	20	100	22	3	Positive
41	Sphingolipids	725	282.2	20	100	22	3	Positive
42	Sphingolipids	724	282.2	20	100	22	3	Positive
43	Sphingolipids	714	282.2	20	100	22	3	Positive
44	Sphingolipids	713	282.2	20	100	22	3	Positive
45	Sphingolipids	697	282.2	20	100	22	3	Positive
48	Sphingolipids	694	282.2	20	100	22	3	Positive
53	Sphingolipids	676	282.2	20	100	22	3	Positive
58	Sphingolipids	654	282.2	20	100	22	3	Positive
61	Sphingolipids	650.3	282.2	20	100	22	3	Positive
62	Sphingolipids	650	282.2	20	100	22	3	Positive
66	Sphingolipids	647	282.2	20	100	22	3	Positive
68	Sphingolipids	640	282.2	20	100	22	3	Positive
69	Sphingolipids	628	282.2	20	100	22	3	Positive
74	Sphingolipids	620	282.2	20	100	22	3	Positive
75	Sphingolipids	619	282.2	20	100	22	3	Positive
76	Sphingolipids	614	282.2	20	100	22	3	Positive
78	Sphingolipids	612	282.2	20	100	22	3	Positive
79	Sphingolipids	597	282.2	20	100	22	3	Positive
80	Sphingolipids	596	282.2	20	100	22	3	Positive
83	Sphingolipids	592	282.2	20	100	22	3	Positive
84	Sphingolipids	591	282.2	20	100	22	3	Positive
85	Sphingolipids	580	282.2	20	100	22	3	Positive
86	Sphingolipids	578	282.2	20	100	22	3	Positive
87	Sphingolipids	576	282.2	20	100	22	3	Positive
89	Sphingolipids	568	282.2	20	100	22	3	Positive
93	Sphingolipids	566.1	282.2	20	100	22	3	Positive
94	Sphingolipids	565	282.2	20	100	22	3	Positive
96	Sphingolipids	564	282.2	20	100	22	3	Positive
99	Sphingolipids	561	282.2	20	100	22	3	Positive
100	Sphingolipids	558	282.2	20	100	22	3	Positive
102	Sphingolipids	554.2	282.2	20	100	22	3	Positive
104	Sphingolipids	552	282.2	20	100	22	3	Positive
105	Sphingolipids	550	282.2	20	100	22	3	Positive
106	Sphingolipids	549	282.2	20	100	22	3	Positive
108	Sphingolipids	540	282.2	20	100	22	3	Positive
112	Sphingolipids	538	282.2	20	100	22	3	Positive
115	Sphingolipids	536	282.2	20	100	22	3	Positive
118	Sphingolipids	524	282.2	20	100	22	3	Positive
119	Sphingolipids	520	282.2	20	100	22	3	Positive
120	Sphingolipids	509	282.2	20	100	22	3	Positive
121	Sphingolipids	504	282.2	20	100	22	3	Positive
122	Sphingolipids	480	282.2	20	100	22	3	Positive
124	Sphingolipids	300.1	282.2	20	100	22	3	Positive
125	Sphingolipids	282.1	282.2	20	100	22	3	Positive
126	Sphingolipids	1073	282.2	20	100	22	3	Positive
242	Glycerolipid	582	283	20	100	22	7	Positive
644	Glycerolipid	468	283	20	100	22	7	Positive
622	Glycerolipid	557	284	20	100	22	7	Positive
240	Glycerolipid	586	285	20	100	22	7	Positive
374	Glycerolipid	701	288	20	100	22	7	Positive
239	Glycerolipid	589	290	20	100	22	7	Positive
392	Sphingolipids	623	292	20	100	22	7	Positive
648	Phospholipid	464	292	20	100	22	7	Positive
650	Phospholipid	463	292	20	100	22	7	Positive
619	Glycerolipid	590	295	20	100	22	7	Positive
237	Glycerolipid	595	296	20	100	22	7	Positive
238	Glycerolipid	593	296	20	100	22	7	Positive
618	Glycerolipid	591	296	20	100	22	7	Positive
626	Glycerolipid	553	296	20	100	22	7	Positive
117	Acylcarnitine	534.5	298	20	100	22	3	Positive
624	Phospholipid	555	298	20	100	22	7	Positive
227	Glycerolipid	618	299	20	100	22	7	Positive
236	Glycerolipid	597	300	20	100	22	7	Positive
370	Glycerolipid	713	300	20	100	22	7	Positive
235	Glycerolipid	599	302	20	100	22	7	Positive
683	Glycerolipid	981.8	303.1	20	100	22	7	Positive
684	Glycerolipid	981	303.1	20	100	22	7	Positive
685	Glycerolipid	968.8	303.1	20	100	22	7	Positive
686	Glycerolipid	967.8	303.1	20	100	22	7	Positive
687	Glycerolipid	966.7	303.1	20	100	22	7	Positive
688	Glycerolipid	954.9	303.1	20	100	22	7	Positive
689	Glycerolipid	953.7	303.1	20	100	22	7	Positive
690	Glycerolipid	952.8	303.1	20	100	22	7	Positive
691	Glycerolipid	940.7	303.1	20	100	22	7	Positive
692	Glycerolipid	940.3	303.1	20	100	22	7	Positive
693	Glycerolipid	939.5	303.1	20	100	22	7	Positive
694	Glycerolipid	939.2	303.1	20	100	22	7	Positive
695	Glycerolipid	899.6	303.1	20	100	22	7	Positive
696	Glycerolipid	898.8	303.1	20	100	22	7	Positive
697	Glycerolipid	898.3	303.1	20	100	22	7	Positive
704	Glycerolipid	840.3	303.1	20	100	22	7	Positive
760	Glycerolipid	745.5	303.1	20	100	22	7	Positive
792	Glycerolipid	699.3	303.1	20	100	22	7	Positive
795	Glycerolipid	671.3	303.1	20	100	22	7	Positive
796	Glycerolipid	661.2	303.1	20	100	22	7	Positive
799	Glycerolipid	607.4	303.1	20	100	22	7	Positive
800	Glycerolipid	587.4	303.1	20	100	22	7	Positive
801	Glycerolipid	587	303.1	20	100	22	7	Positive
802	Glycerolipid	585.2	303.1	20	100	22	7	Positive
803	Glycerolipid	583.3	303.1	20	100	22	7	Positive
805	Glycerolipid	559.2	303.1	20	100	22	7	Positive
828	Glycerolipid	982.6	303.1	20	100	22	7	Positive
233	Glycerolipid	607	310	20	100	22	7	Positive
656	Phospholipid	453	312	20	100	22	7	Positive
222	Glycerolipid	634.3	313	20	100	22	7	Positive
223	Glycerolipid	634	313	20	100	22	7	Positive
230	Glycerolipid	612	313	20	100	22	7	Positive
232	Glycerolipid	610	313	20	100	22	7	Positive
620	Glycerolipid	586	313	20	100	22	7	Positive
231	Glycerolipid	611	314	20	100	22	7	Positive
226	Glycerolipid	619	318	20	100	22	7	Positive
229	Glycerolipid	615	318	20	100	22	7	Positive
225	Glycerolipid	619	320	20	100	22	7	Positive
228	Glycerolipid	617	320	20	100	22	7	Positive
631	Phospholipid	511	326	20	100	22	7	Positive
221	Glycerolipid	635	336	20	100	22	7	Positive
224	Glycerolipid	633	336	20	100	22	7	Positive
610	Glycerolipid	631	336	20	100	22	7	Positive
616	Glycerolipid	609	336	20	100	22	7	Positive
642	Phospholipid	477	336	20	100	22	7	Positive
211	Glycerolipid	658	337	20	100	22	7	Positive
219	Glycerolipid	638	337	20	100	22	7	Positive
383	Glycerolipid	664	337	20	100	22	7	Positive
615	Glycerolipid	610	337	20	100	22	7	Positive
640	Glycerolipid	479	338	20	100	22	7	Positive
210	Glycerolipid	658	339	20	100	22	7	Positive
216	Glycerolipid	640	339	20	100	22	7	Positive
614	Glycerolipid	612	339	20	100	22	7	Positive
638	Phospholipid	480	339	20	100	22	7	Positive
217	Glycerolipid	639	340	20	100	22	7	Positive
220	Glycerolipid	637	340	20	100	22	7	Positive
379	Glycerolipid	685	340	20	100	22	7	Positive
637	Phospholipid	481	340	20	100	22	7	Positive
207	Glycerolipid	662.3	341	20	100	22	7	Positive
208	Glycerolipid	662	341	20	100	22	7	Positive
215	Glycerolipid	640	341	20	100	22	7	Positive
218	Glycerolipid	638	341	20	100	22	7	Positive
378	Glycerolipid	686	341	20	100	22	7	Positive
636	Phospholipid	482	341	20	100	22	7	Positive
214	Glycerolipid	643	342	20	100	22	7	Positive
377	Glycerolipid	688	343	20	100	22	7	Positive
213	Glycerolipid	645	348	20	100	22	7	Positive
212	Glycerolipid	651	354	20	100	22	7	Positive
371	Glycerolipid	703	354	20	100	22	7	Positive
373	Glycerolipid	701	354	20	100	22	7	Positive
376	Glycerolipid	699	354	20	100	22	7	Positive
381	Glycerolipid	683	354	20	100	22	7	Positive
613	Glycerolipid	627	354	20	100	22	7	Positive
380	Glycerolipid	684	355	20	100	22	7	Positive
209	Glycerolipid	660	361	20	100	22	7	Positive
341	Cholesterol Ester	990	369	20	100	22	7	Positive
625	Phospholipid	554	369	20	100	22	7	Positive
666	Cholesterol Ester	427	369	20	100	22	7	Positive
680	Glycerolipid	404	369	20	100	22	7	Positive
835	Cholesterol Ester	839.4	369.1	20	100	17	7	Positive
837	Cholesterol Ester	837.4	369.1	20	100	17	7	Positive
839	Cholesterol Ester	825.4	369.1	20	100	17	7	Positive
840	Cholesterol Ester	823.4	369.1	20	100	17	7	Positive
841	Cholesterol Ester	811.4	369.1	20	100	17	7	Positive
842	Cholesterol Ester	809.4	369.1	20	100	17	7	Positive
844	Cholesterol Ester	797.4	369.1	20	100	17	7	Positive
845	Cholesterol Ester	795.4	369.1	20	100	17	7	Positive
847	Cholesterol Ester	783.4	369.1	20	100	17	7	Positive
848	Cholesterol Ester	781.4	369.1	20	100	17	7	Positive
851	Cholesterol Ester	755.4	369.1	20	100	17	7	Positive
853	Cholesterol Ester	727.4	369.1	20	100	17	7	Positive
854	Cholesterol Ester	725.4	369.1	20	100	17	7	Positive
855	Cholesterol Ester	723.4	369.1	20	100	17	7	Positive
857	Cholesterol Ester	721.4	369.1	20	100	17	7	Positive
858	Cholesterol Ester	719.4	369.1	20	100	17	7	Positive
859	Cholesterol Ester	717.4	369.1	20	100	17	7	Positive
864	Cholesterol Ester	699.4	369.1	20	100	17	7	Positive
865	Cholesterol Ester	697.4	369.1	20	100	17	7	Positive
866	Cholesterol Ester	695.4	369.1	20	100	17	7	Positive
867	Cholesterol Ester	693.4	369.1	20	100	17	7	Positive
868	Cholesterol Ester	691.4	369.1	20	100	17	7	Positive
869	Cholesterol Ester	689.4	369.1	20	100	17	7	Positive
871	Cholesterol Ester	671.3	369.1	20	100	17	7	Positive
873	Cholesterol Ester	669.3	369.1	20	100	17	7	Positive
875	Cholesterol Ester	667.3	369.1	20	100	17	7	Positive
876	Cholesterol Ester	665.3	369.1	20	100	17	7	Positive
878	Cholesterol Ester	643.3	369.1	20	100	17	7	Positive
880	Cholesterol Ester	641.3	369.1	20	100	17	7	Positive
890	Cholesterol Ester	615.2	369.1	20	100	17	7	Positive
891	Cholesterol Ester	613.2	369.1	20	100	17	7	Positive
900	Cholesterol Ester	587.2	369.1	20	100	17	7	Positive
375	Glycerolipid	699	370	20	100	22	7	Positive
612	Glycerolipid	627	370	20	100	22	7	Positive
623	Glycerolipid	555	370	20	100	22	7	Positive
363	Glycerolipid	785	372	20	100	22	7	Positive
205	Glycerolipid	681	380	20	100	22	7	Positive
206	Glycerolipid	680	381	20	100	22	7	Positive
204	Glycerolipid	682	383	20	100	22	7	Positive
362	Glycerolipid	813	400	20	100	22	7	Positive
361	Glycerolipid	814	401	20	100	22	7	Positive
202	Glycerolipid	706	407	20	100	22	7	Positive
203	Glycerolipid	704	407	20	100	22	7	Positive
606	Glycerolipid	652	407	20	100	22	7	Positive
600	Phospholipid	681	408	20	100	22	7	Positive
201	Glycerolipid	708	409	20	100	22	7	Positive
598	Glycerolipid	682	409	20	100	22	7	Positive
604	Phospholipid	654	409	20	100	22	7	Positive
200	Glycerolipid	711	414	20	100	22	7	Positive
617	Phospholipid	599	414	20	100	22	7	Positive
360	Glycerolipid	839	426	20	100	22	7	Positive
597	Glycerolipid	683	426	20	100	22	7	Positive
359	Glycerolipid	840	427	20	100	22	7	Positive
358	Glycerolipid	841	428	20	100	22	7	Positive
365	Glycerolipid	775	428	20	100	22	7	Positive
368	Glycerolipid	757	428	20	100	22	7	Positive
593	Glycerolipid	701	428	20	100	22	7	Positive
596	Glycerolipid	685	428	20	100	22	7	Positive
357	Glycerolipid	842	429	20	100	22	7	Positive
367	Glycerolipid	759	430	20	100	22	7	Positive
349	Glycerolipid	928	431	20	100	22	7	Positive
356	Glycerolipid	845	432	20	100	22	7	Positive
588	Glycerolipid	708	435	20	100	22	7	Positive
198	Glycerolipid	735	436	20	100	22	7	Positive
366	Glycerolipid	763	436	20	100	22	7	Positive
578	Glycerolipid	731	436	20	100	22	7	Positive
199	Glycerolipid	734	437	20	100	22	7	Positive
354	Glycerolipid	850	437	20	100	22	7	Positive
577	Phospholipid	732	437	20	100	22	7	Positive
197	Glycerolipid	735	438	20	100	22	7	Positive
353	Glycerolipid	851	438	20	100	22	7	Positive
592	Glycerolipid	701	444	20	100	22	7	Positive
611	Phospholipid	629	444	20	100	22	7	Positive
591	Glycerolipid	702	445	20	100	22	7	Positive
589	Glycerolipid	704	447	20	100	22	7	Positive
609	Phospholipid	637	452	20	100	22	7	Positive
352	Glycerolipid	866	453	20	100	22	7	Positive
608	Phospholipid	638	453	20	100	22	7	Positive
607	Phospholipid	643	458	20	100	22	7	Positive
605	Phospholipid	653	468	20	100	22	7	Positive
603	Glycerolipid	654	469	20	100	22	7	Positive
602	Phospholipid	679	494	20	100	22	7	Positive
601	Phospholipid	680	495	20	100	22	7	Positive
351	Glycerolipid	909	496	20	100	22	7	Positive
599	Glycerolipid	681	496	20	100	22	7	Positive
355	Glycerolipid	849	502	20	100	22	7	Positive
554	Glycerolipid	775	502	20	100	22	7	Positive
563	Glycerolipid	759	502	20	100	22	7	Positive
595	Phospholipid	687	502	20	100	22	7	Positive
553	Glycerolipid	777	504	20	100	22	7	Positive
552	Glycerolipid	779	506	20	100	22	7	Positive
350	Glycerolipid	924	511	20	100	22	7	Positive
347	Glycerolipid	933	520	20	100	22	7	Positive
196	Glycerolipid	819	522	20	100	22	7	Positive
195	Glycerolipid	820	523	20	100	22	7	Positive
346	Glycerolipid	936	523	20	100	22	7	Positive
345	Glycerolipid	939	526	20	100	22	7	Positive
587	Phospholipid	715	530	20	100	22	7	Positive
194	Glycerolipid	843	546	20	100	22	7	Positive
540	Glycerolipid	819	546	20	100	22	7	Positive
539	Glycerolipid	820	547	20	100	22	7	Positive
576	Glycerolipid	732	547	20	100	22	7	Positive
190	Glycerolipid	847	548	20	100	22	7	Positive
191	Glycerolipid	846.5	548	20	100	22	7	Positive
193	Glycerolipid	845	548	20	100	22	7	Positive
594	Phospholipid	689	548	20	100	22	7	Positive
182	Glycerolipid	870.3	549	20	100	22	7	Positive
192	Glycerolipid	846	549	20	100	22	7	Positive
189	Glycerolipid	848.5	550	20	100	22	7	Positive
344	Glycerolipid	963	550	20	100	22	7	Positive
580	Sphingolipids	729	550	20	100	22	7	Positive
178	Glycerolipid	872.3	551	20	100	22	7	Positive
188	Glycerolipid	849.5	551	20	100	22	7	Positive
343	Glycerolipid	964	551	20	100	22	7	Positive
187	Glycerolipid	850.5	552	20	100	22	7	Positive
186	Glycerolipid	851.5	553	20	100	22	7	Positive
342	Glycerolipid	966	553	20	100	22	7	Positive
185	Glycerolipid	858	561	20	100	22	7	Positive
590	Phospholipid	702.5	562	20	100	22	7	Positive
181	Glycerolipid	871	572	20	100	22	7	Positive
184	Glycerolipid	869	572	20	100	22	7	Positive
536	Glycerolipid	843	572	20	100	22	7	Positive
164	Glycerolipid	894.5	573	20	100	22	7	Positive
183	Glycerolipid	870	573	20	100	22	7	Positive
152	Glycerolipid	899	574	20	100	22	7	Positive
176	Glycerolipid	873	574	20	100	22	7	Positive
177	Glycerolipid	872.5	574	20	100	22	7	Positive
180	Glycerolipid	871	574	20	100	22	7	Positive
532	Glycerolipid	847	574	20	100	22	7	Positive
586	Phospholipid	715	574	20	100	22	7	Positive
161	Glycerolipid	896.3	575	20	100	22	7	Positive
169	Glycerolipid	876	575	20	100	22	7	Positive
174	Glycerolipid	873.5	575	20	100	22	7	Positive
179	Glycerolipid	872	575	20	100	22	7	Positive
534	Glycerolipid	846	575	20	100	22	7	Positive
157	Glycerolipid	897.5	576	20	100	22	7	Positive
172	Glycerolipid	874.5	576	20	100	22	7	Positive
175	Glycerolipid	873	576	20	100	22	7	Positive
529	Phospholipid	852.5	576	20	100	22	7	Positive
531	Glycerolipid	847	576	20	100	22	7	Positive
562	Phospholipid	760.5	576	20	100	22	7	Positive
583	Phospholipid	717.2	576	20	100	22	7	Positive
584	Phospholipid	717	576	20	100	22	7	Positive
585	Phospholipid	716.5	576	20	100	22	7	Positive
154	Glycerolipid	898.4	577	20	100	22	7	Positive
170	Glycerolipid	875.5	577	20	100	22	7	Positive
173	Glycerolipid	874	577	20	100	22	7	Positive
149	Glycerolipid	899.3	578	20	100	22	7	Positive
168	Glycerolipid	876.5	578	20	100	22	7	Positive
171	Glycerolipid	875	578	20	100	22	7	Positive
528	Phospholipid	854.5	578	20	100	22	7	Positive
530	Glycerolipid	851	578	20	100	22	7	Positive
561	Phospholipid	762.5	578	20	100	22	7	Positive
582	Phospholipid	718.5	578	20	100	22	7	Positive
167	Glycerolipid	877.5	579	20	100	22	7	Positive
581	Phospholipid	719.5	579	20	100	22	7	Positive
166	Glycerolipid	878.5	580	20	100	22	7	Positive
527	Glycerolipid	862	589	20	100	22	7	Positive
579	Phospholipid	730.5	590	20	100	22	7	Positive
165	Glycerolipid	893	596	20	100	22	7	Positive
340	Glycerolipid	1009	596	20	100	22	7	Positive
511	Glycerolipid	892	597	20	100	22	7	Positive
159	Glycerolipid	897	598	20	100	22	7	Positive
160	Glycerolipid	896.5	598	20	100	22	7	Positive
163	Glycerolipid	895	598	20	100	22	7	Positive
526	Glycerolipid	871	598	20	100	22	7	Positive
134	Glycerolipid	920.4	599	20	100	22	7	Positive
147	Glycerolipid	900	599	20	100	22	7	Positive
156	Glycerolipid	898	599	20	100	22	7	Positive
162	Glycerolipid	896	599	20	100	22	7	Positive
525	Glycerolipid	872	599	20	100	22	7	Positive
133	Glycerolipid	921.5	600	20	100	22	7	Positive
151	Glycerolipid	899	600	20	100	22	7	Positive
153	Glycerolipid	898.5	600	20	100	22	7	Positive
158	Glycerolipid	897	600	20	100	22	7	Positive
510	Glycerolipid	895	600	20	100	22	7	Positive
517	Phospholipid	877	600	20	100	22	7	Positive
518	Phospholipid	876.5	600	20	100	22	7	Positive
523	Glycerolipid	873	600	20	100	22	7	Positive
574	Phospholipid	741	600	20	100	22	7	Positive
575	Phospholipid	740.5	600	20	100	22	7	Positive
132	Glycerolipid	922.5	601	20	100	22	7	Positive
142	Glycerolipid	902	601	20	100	22	7	Positive
146	Glycerolipid	900	601	20	100	22	7	Positive
148	Glycerolipid	899.5	601	20	100	22	7	Positive
155	Glycerolipid	898	601	20	100	22	7	Positive
522	Glycerolipid	874	601	20	100	22	7	Positive
144	Glycerolipid	901	602	20	100	22	7	Positive
145	Glycerolipid	900.5	602	20	100	22	7	Positive
150	Glycerolipid	899	602	20	100	22	7	Positive
516	Phospholipid	878.5	602	20	100	22	7	Positive
520	Glycerolipid	875	602	20	100	22	7	Positive
573	Phospholipid	742.5	602	20	100	22	7	Positive
131	Glycerolipid	923.5	603	20	100	22	7	Positive
143	Glycerolipid	901.5	603	20	100	22	7	Positive
348	Glycerolipid	930	603	20	100	22	7	Positive
551	Phospholipid	788.2	603	20	100	22	7	Positive
571	Phospholipid	744	603	20	100	22	7	Positive
572	Phospholipid	743.5	603	20	100	22	7	Positive
129	Glycerolipid	925.5	604	20	100	22	7	Positive
130	Glycerolipid	924.5	604	20	100	22	7	Positive
139	Glycerolipid	903	604	20	100	22	7	Positive
140	Glycerolipid	902.6	604	20	100	22	7	Positive
515	Phospholipid	880.5	604	20	100	22	7	Positive
550	Phospholipid	789	604	20	100	22	7	Positive
569	Phospholipid	745	604	20	100	22	7	Positive
570	Phospholipid	744.5	604	20	100	22	7	Positive
128	Glycerolipid	926.5	605	20	100	22	7	Positive
138	Glycerolipid	903.6	605	20	100	22	7	Positive
141	Glycerolipid	902	605	20	100	22	7	Positive
514	Phospholipid	881.5	605	20	100	22	7	Positive
548	Phospholipid	790	605	20	100	22	7	Positive
549	Phospholipid	789.5	605	20	100	22	7	Positive
567	Phospholipid	746	605	20	100	22	7	Positive
568	Phospholipid	745.5	605	20	100	22	7	Positive
137	Glycerolipid	904.6	606	20	100	22	7	Positive
513	Phospholipid	882.5	606	20	100	22	7	Positive
546	Phospholipid	790.5	606	20	100	22	7	Positive
566	Phospholipid	746.5	606	20	100	22	7	Positive
512	Phospholipid	883.5	607	20	100	22	7	Positive
545	Phospholipid	791.5	607	20	100	22	7	Positive
565	Phospholipid	747.5	607	20	100	22	7	Positive
339	Glycerolipid	1021	608	20	100	22	7	Positive
136	Glycerolipid	908	609	20	100	22	7	Positive
338	Glycerolipid	1031	618	20	100	22	7	Positive
564	Phospholipid	758.5	618	20	100	22	7	Positive
135	Glycerolipid	919	622	20	100	22	7	Positive
560	Phospholipid	764	623	20	100	22	7	Positive
509	Phospholipid	903	626	20	100	22	7	Positive
559	Phospholipid	766.5	626	20	100	22	7	Positive
508	Phospholipid	904	627	20	100	22	7	Positive
507	Phospholipid	904.5	628	20	100	22	7	Positive
543	Phospholipid	812.5	628	20	100	22	7	Positive
557	Phospholipid	769	628	20	100	22	7	Positive
558	Phospholipid	768.5	628	20	100	22	7	Positive
506	Phospholipid	905.5	629	20	100	22	7	Positive
556	Phospholipid	769.5	629	20	100	22	7	Positive
505	Phospholipid	906.5	630	20	100	22	7	Positive
542	Phospholipid	814.5	630	20	100	22	7	Positive
555	Phospholipid	770.5	630	20	100	22	7	Positive
541	Phospholipid	816.5	632	20	100	22	7	Positive
127	Glycerolipid	933	636	20	100	22	7	Positive
337	Glycerolipid	1051	638	20	100	22	7	Positive
504	Glycerolipid	921	648	20	100	22	7	Positive
547	Phospholipid	790	649	20	100	22	7	Positive
503	Glycerolipid	923	650	20	100	22	7	Positive
538	Phospholipid	836.5	652	20	100	22	7	Positive
544	Phospholipid	793	652	20	100	22	7	Positive
682	Glycerolipid	925	652	20	100	22	7	Positive
336	Glycerolipid	1068	655	20	100	22	7	Positive
535	Phospholipid	844.5	660	20	100	22	7	Positive
537	Sphingolipids	840	661	20	100	22	7	Positive
318	Glycerolipid	959	662	20	100	22	7	Positive
533	Phospholipid	846.5	662	20	100	22	7	Positive
524	Phospholipid	872.5	688	20	100	22	7	Positive
521	Phospholipid	874.5	690	20	100	22	7	Positive
519	Phospholipid	875.5	691	20	100	22	7	Positive
335	Glycerolipid	1119	706	20	100	22	7	Positive
334	Glycerolipid	1131	718	20	100	22	7	Positive
333	Glycerolipid	1133	720	20	100	22	7	Positive
332	Glycerolipid	1134	721	20	100	22	7	Positive
331	Glycerolipid	1145	732	20	100	22	7	Positive
330	Glycerolipid	1146	733	20	100	22	7	Positive
329	Glycerolipid	1147	734	20	100	22	7	Positive
328	Glycerolipid	1157	744	20	100	22	7	Positive
327	Glycerolipid	1162	749	20	100	22	7	Positive
326	Glycerolipid	1171	758	20	100	22	7	Positive
325	Glycerolipid	1172	759	20	100	22	7	Positive
324	Glycerolipid	1173	760	20	100	22	7	Positive
323	Glycerolipid	1174	761	20	100	22	7	Positive
322	Glycerolipid	1175	762	20	100	22	7	Positive
321	Glycerolipid	1195	782	20	100	22	7	Positive
320	Glycerolipid	1196	783	20	100	22	7	Positive
319	Glycerolipid	1197	784	20	100	22	7	Positive
502	Glycerolipid	1198	785	20	100	22	7	Positive
